# Supplementary material for: Review of New Caledonian species of Oxyethira Eaton, with description of 17 new species, and new records for Hydroptila Dalman and Hellyethira Neboiss (Trichoptera, Hydroptilidae)
Source: Zookeys. 2015 Oct 28;(530):37–90. doi: 10.3897/zookeys.530.6047 (PMC4668906; doi:10.3897/zookeys.530.6047)
Supplement: XML Treatment for Oxyethira (Trichoglene) spinifera [file zookeys.530.6047-treatment1.xml]

<!DOCTYPE tp:taxon-treatment
  PUBLIC "-//TaxonX//DTD Taxonomic Treatment Publishing DTD v0 20100105//EN" "tax-treatment-NSO.dtd">
<tp:taxon-treatment xmlns:tp="http://www.plazi.org/taxpub"><tp:treatment-meta><kwd-group><label>Taxon classification</label><kwd><named-content content-type="kingdom">Animalia</named-content></kwd><kwd><named-content content-type="order">Trichoptera</named-content></kwd><kwd><named-content content-type="family">Hydroptilidae</named-content></kwd></kwd-group><mixed-citation publication-type="journal"><person-group><name><surname>Wells</surname><given-names>Alice</given-names></name><name><surname>Johanson</surname><given-names>Kjell Arne</given-names></name></person-group><article-title>Review of New Caledonian species of <italic><tp:taxon-name><tp:taxon-name-part taxon-name-part-type="genus">Oxyethira</tp:taxon-name-part></tp:taxon-name></italic> Eaton, with description of 17 new species, and new records for <italic><tp:taxon-name><tp:taxon-name-part taxon-name-part-type="genus">Hydroptila</tp:taxon-name-part></tp:taxon-name></italic> Dalman and <italic><tp:taxon-name><tp:taxon-name-part taxon-name-part-type="genus">Hellyethira</tp:taxon-name-part></tp:taxon-name></italic> Neboiss (<tp:taxon-name><tp:taxon-name-part taxon-name-part-type="order">Trichoptera</tp:taxon-name-part></tp:taxon-name>, <tp:taxon-name><tp:taxon-name-part taxon-name-part-type="family">Hydroptilidae</tp:taxon-name-part></tp:taxon-name>)</article-title><source>Zookeys</source><day>28</day><month>10</month><year>2015</year><volume>2015</volume><issue>530</issue><fpage>37</fpage><lpage>90</lpage><pub-id pub-id-type="doi">10.3897/zookeys.530.6047</pub-id></mixed-citation></tp:treatment-meta><tp:nomenclature><tp:taxon-name>
                                <tp:taxon-name-part taxon-name-part-type="genus">Oxyethira</tp:taxon-name-part>
                                (<tp:taxon-name-part taxon-name-part-type="subgenus">Trichoglene</tp:taxon-name-part>)
                                <tp:taxon-name-part taxon-name-part-type="species">spinifera</tp:taxon-name-part>
                                <object-id xmlns:xlink="http://www.w3.org/1999/xlink" content-type="zoobank" xlink:type="simple">http://zoobank.org/EC7AC788-3322-4798-88A2-1F1C876C5FF1</object-id>
                            </tp:taxon-name><tp:taxon-status xmlns:xlink="http://www.w3.org/1999/xlink" xlink:type="simple">sp. n.</tp:taxon-status><xref ref-type="fig" rid="F1">Figs 1–3</xref><xref ref-type="fig" rid="F11">, 86</xref></tp:nomenclature><tp:treatment-sec sec-type="Diagnosis"><title>Diagnosis.</title><p>Males closely resemble those of <tp:taxon-name><tp:taxon-name-part taxon-name-part-type="genus">Oxyethira</tp:taxon-name-part> (<tp:taxon-name-part taxon-name-part-type="subgenus">Trichoglene</tp:taxon-name-part>) <tp:taxon-name-part taxon-name-part-type="species">tiwaka</tp:taxon-name-part></tp:taxon-name> sp. n. and <tp:taxon-name><tp:taxon-name-part taxon-name-part-type="genus">Oxyethira</tp:taxon-name-part> (<tp:taxon-name-part taxon-name-part-type="subgenus">Trichoglene</tp:taxon-name-part>) <tp:taxon-name-part taxon-name-part-type="species">perignonica</tp:taxon-name-part></tp:taxon-name> sp. n. in having abdominal segment IX subquadrate in ventral view, with the apico-ventral margin truncate but both those species have recognisable gonopods, albeit strongly reduced, whereas as in <tp:taxon-name><tp:taxon-name-part taxon-name-part-type="genus">Oxyethira</tp:taxon-name-part> (<tp:taxon-name-part taxon-name-part-type="subgenus">Trichoglene</tp:taxon-name-part>) <tp:taxon-name-part taxon-name-part-type="species">arok</tp:taxon-name-part></tp:taxon-name>, <tp:taxon-name><tp:taxon-name-part taxon-name-part-type="genus">Oxyethira</tp:taxon-name-part> (<tp:taxon-name-part taxon-name-part-type="subgenus">Trichoglene</tp:taxon-name-part>) <tp:taxon-name-part taxon-name-part-type="species">amieu</tp:taxon-name-part></tp:taxon-name> and <tp:taxon-name><tp:taxon-name-part taxon-name-part-type="genus">Oxyethira</tp:taxon-name-part> (<tp:taxon-name-part taxon-name-part-type="subgenus">Trichoglene</tp:taxon-name-part>) <tp:taxon-name-part taxon-name-part-type="species">spinifera</tp:taxon-name-part></tp:taxon-name> gonopods are so severely reduced that no gonopods can be identified. The rods of ventral processes of <tp:taxon-name><tp:taxon-name-part taxon-name-part-type="genus">Oxyethira</tp:taxon-name-part> (<tp:taxon-name-part taxon-name-part-type="subgenus">Trichoglene</tp:taxon-name-part>) <tp:taxon-name-part taxon-name-part-type="species">spinifera</tp:taxon-name-part></tp:taxon-name> are slender and spiny, rather sharper than in <tp:taxon-name><tp:taxon-name-part taxon-name-part-type="genus">Oxyethira</tp:taxon-name-part> (<tp:taxon-name-part taxon-name-part-type="subgenus">Trichoglene</tp:taxon-name-part>) <tp:taxon-name-part taxon-name-part-type="species">tiwaka</tp:taxon-name-part></tp:taxon-name> sp. n. but in both species the rods are almost parallel whereas in <tp:taxon-name><tp:taxon-name-part taxon-name-part-type="genus">Oxyethira</tp:taxon-name-part> (<tp:taxon-name-part taxon-name-part-type="subgenus">Trichoglene</tp:taxon-name-part>) <tp:taxon-name-part taxon-name-part-type="species">perignonica</tp:taxon-name-part></tp:taxon-name> sp. n. they are sharply pointed and convergent.</p></tp:treatment-sec><tp:treatment-sec sec-type="Description"><title>Description.</title><p>Male antennae with 23–25 flagellomeres, flagellomeres rectangular in profile, without <italic>sensilla placodea</italic>, terminal 3 flagellomeres pale, rest dark; anterior wing length 1.3–1.5 mm (n=8); tibial spurs 0,3,4. Female antennae with 18 flagellomeres, flagellomeres all dark; anterior wing length 1.3–1.6 mm (n=4); tibial spurs 0,3,4. Abdominal sternite VII with sharp median spur.</p><p>Male, genitalia (Figs <xref ref-type="fig" rid="F1">1–3</xref>). Abdominal segment VIII in ventral view: width exceeds length; margins concave proximally and distally. Abdominal sternite IX: truncate distally. Gonopods reduced, not recognisable on apical margin. Rods of subgenital processes widely separated, parallel, in form of sharp spines. Phallic apparatus elongate, with slender titillator, and subapical narrow sinuous spine.</p><fig id="F1" position="float" orientation="portrait"><label>Figures 1–12.</label><caption><p><italic><tp:taxon-name><tp:taxon-name-part taxon-name-part-type="genus">Oxyethira</tp:taxon-name-part></tp:taxon-name></italic> species male genitalia. <bold>1–3</bold> <italic><tp:taxon-name><tp:taxon-name-part taxon-name-part-type="genus">Oxyethira</tp:taxon-name-part> <tp:taxon-name-part taxon-name-part-type="species">spinifera</tp:taxon-name-part></tp:taxon-name></italic> sp. n., ventral and lateral views, and phallic apparatus <bold>4–6</bold> <italic><tp:taxon-name><tp:taxon-name-part taxon-name-part-type="genus">Oxyethira</tp:taxon-name-part> <tp:taxon-name-part taxon-name-part-type="species">tiwaka</tp:taxon-name-part></tp:taxon-name></italic> sp. n., ventral view, phallic apparatus and lateral view <bold>7–9</bold> <italic><tp:taxon-name><tp:taxon-name-part taxon-name-part-type="genus">Oxyethira</tp:taxon-name-part> <tp:taxon-name-part taxon-name-part-type="species">perignonica</tp:taxon-name-part></tp:taxon-name></italic> sp. n., ventral view, phallic apparatus and lateral view <bold>10–12</bold> <italic><tp:taxon-name><tp:taxon-name-part taxon-name-part-type="genus">Oxyethira</tp:taxon-name-part> <tp:taxon-name-part taxon-name-part-type="species">abbreviata</tp:taxon-name-part></tp:taxon-name></italic> sp. n., ventral view, phallic apparatus and lateral view. Abbreviations: <abbrev xmlns:xlink="http://www.w3.org/1999/xlink" xlink:type="simple">gon<def><p> = gonopod</p></def></abbrev>; <abbrev xmlns:xlink="http://www.w3.org/1999/xlink" xlink:type="simple">r sp<def><p> = rod of subgenital process</p></def></abbrev>; <abbrev xmlns:xlink="http://www.w3.org/1999/xlink" xlink:type="simple">st lb<def><p> = setose lobe of subgenital process</p></def></abbrev>; VIII, IX = abdominal segments VIII and IX.</p></caption><graphic xmlns:xlink="http://www.w3.org/1999/xlink" xlink:href="zookeys-530-037-g001.jpg" position="float" orientation="portrait" xlink:type="simple" id="oo_62345.jpg"/></fig></tp:treatment-sec><tp:treatment-sec sec-type="material"><title>Material examined.</title><p><bold>Holotype.</bold> Male (on slide), New Caledonia, small fall ~10 km SW Houailou on Houailou-Bourail road, 26.xii.1998, leg. A. Wells (<abbrev xmlns:xlink="http://www.w3.org/1999/xlink" content-type="institution" xlink:title="Muséum National d’Histoire Naturelle, Paris, France" xlink:type="simple">MNHP</abbrev>).</p><p><bold>Paratypes.</bold> 2 males (on slides), small stream ~15 km SW Houailou on Houailou–Bourail road, 26.xii.1998, leg. A. Wells (<named-content xmlns:xlink="http://www.w3.org/1999/xlink" content-type="dwc:institutional_code" xlink:type="simple">ANIC</named-content>); 1 male (on slide), stream, ~20 km SW Thio on Boulouparis–Thio road, 28.xii.1998, leg. A. Wells (<named-content xmlns:xlink="http://www.w3.org/1999/xlink" content-type="dwc:institutional_code" xlink:type="simple">NHRS</named-content>); 1 male, Province Sud, Monts Kwa Ne Mwa, on road between Noumea and Yaté, 2.0 km E Pic Mouirange, <named-content xmlns:xlink="http://www.w3.org/1999/xlink" content-type="dwc:verbatimCoordinates" xlink:type="simple">22°12.356'S, 166°40.798'E</named-content>, 220 m, 7–16.xi.2003, Malaise trap, loc#014, leg. K.A. Johanson (<named-content xmlns:xlink="http://www.w3.org/1999/xlink" content-type="dwc:institutional_code" xlink:type="simple">NHRS</named-content>); 15 males, Province Sud, W slope Mt Ningua, Kwé Néco, Stream, at Camp Jacob, 3.7 km WNW summit of Mt Ningua, on Boulouparis–Thio Road, about 50 m upstream road, <named-content xmlns:xlink="http://www.w3.org/1999/xlink" content-type="dwc:verbatimCoordinates" xlink:type="simple">21°43.613'S, 166°06.567'E</named-content>, 150 m, 29.xi–12.xii.2003, Malaise trap, loc#054, leg. K.A. Johanson (<named-content xmlns:xlink="http://www.w3.org/1999/xlink" content-type="dwc:institutional_code" xlink:type="simple">NHRS</named-content>); 24 males, 13 females (3 on slides), Province Nord, Wemwâdiu stream, 850 m E summit Kögi Mtn, 5 m upstream road, about 200 m S Tiwaka River, <named-content xmlns:xlink="http://www.w3.org/1999/xlink" content-type="dwc:verbatimCoordinates" xlink:type="simple">20°49.020'S, 165°14.165'E</named-content>, 24 m, 6–27.xii.2003, Malaise trap, loc#067, leg. K.A. Johanson (<named-content xmlns:xlink="http://www.w3.org/1999/xlink" content-type="dwc:institutional_code" xlink:type="simple">NHRS</named-content>).</p></tp:treatment-sec><tp:treatment-sec sec-type="material"><title>Additional material.</title><p>12 males, 6 females, Province Sud, Sarraméa, 2907 m, stony forest stream, loc 13, <named-content xmlns:xlink="http://www.w3.org/1999/xlink" content-type="dwc:verbatimCoordinates" xlink:type="simple">21°37.097'S 165°49.351'E</named-content>, Malaise trap, 18–21.xi.2001, leg. K.A. Johanson, T. Pape &amp; B. Viklund (<named-content xmlns:xlink="http://www.w3.org/1999/xlink" content-type="dwc:institutional_code" xlink:type="simple">NHRS</named-content>); 1 male, 1 female, Province Sud, Sarraméa, 220 m, forest stream, loc 10, <named-content xmlns:xlink="http://www.w3.org/1999/xlink" content-type="dwc:verbatimCoordinates" xlink:type="simple">21°37.883'S 165°51.958'E</named-content>, Malaise trap, 18–21.xi.2001, leg. K.A. Johanson, T. Pape &amp; B. Viklund (<named-content xmlns:xlink="http://www.w3.org/1999/xlink" content-type="dwc:institutional_code" xlink:type="simple">NHRS</named-content>); 5 males, 4 females, Province Sud, Monts des Koghis, ca 300 m S Koghi Restaurant, <named-content xmlns:xlink="http://www.w3.org/1999/xlink" content-type="dwc:verbatimCoordinates" xlink:type="simple">22.18288°S, 166.50167°E</named-content>, 417 m, 2–16.xi.2003, Malaise trap, loc#004, leg. K.A. Johanson (<named-content xmlns:xlink="http://www.w3.org/1999/xlink" content-type="dwc:institutional_code" xlink:type="simple">NHRS</named-content>); 18 males, 10 females, Province Sud, Monts des Koghis, ca 800 m S Koghi Restaurant, <named-content xmlns:xlink="http://www.w3.org/1999/xlink" content-type="dwc:verbatimCoordinates" xlink:type="simple">22.18311°S, 166.50564°E</named-content>, 460 m, 10–26.xi.2003, Malaise trap, loc#019, leg. K.A. Johanson (<named-content xmlns:xlink="http://www.w3.org/1999/xlink" content-type="dwc:institutional_code" xlink:type="simple">NHRS</named-content>); males, females, Province Sud, W slope Mt Ningua, Kwé Néco Stream, 3.9 km W summit of Mt Ningua, on Boulouparis–Thio Road, about 50 m upstream road, <named-content xmlns:xlink="http://www.w3.org/1999/xlink" content-type="dwc:verbatimCoordinates" xlink:type="simple">21°44.359'S, 166°06.009'E</named-content>, 117 m, 20.xi–12.xii.2003, Malaise trap, loc#035, leg. K.A. Johanson (<named-content xmlns:xlink="http://www.w3.org/1999/xlink" content-type="dwc:institutional_code" xlink:type="simple">NHRS</named-content>).</p></tp:treatment-sec><tp:treatment-sec sec-type="Etymology"><title>Etymology.</title><p>Name <italic>spinifera</italic> is descriptive of the sharp spines of the subgenital processes.</p></tp:treatment-sec><tp:treatment-sec sec-type="Remarks"><title>Remarks.</title><p>This species appears to be quite widespread from the far south towards the north of the island (Fig. <xref ref-type="fig" rid="F11">86</xref>).</p></tp:treatment-sec><tp:treatment-sec><!--Section generated to contain objects referenced in tp:taxon-treatment.--><fig id="F11" position="float" orientation="portrait"><label>Figures 86–93.</label><caption><p>Maps of New Caledonia, with collecting sites plotted for <tp:taxon-name><tp:taxon-name-part taxon-name-part-type="family">Hydroptilidae</tp:taxon-name-part></tp:taxon-name> species. <bold>86</bold> <italic><tp:taxon-name><tp:taxon-name-part taxon-name-part-type="genus">Oxyethira</tp:taxon-name-part> <tp:taxon-name-part taxon-name-part-type="species">spinifera</tp:taxon-name-part></tp:taxon-name></italic> sp. n. <bold>87</bold> <italic><tp:taxon-name><tp:taxon-name-part taxon-name-part-type="genus">Oxyethira</tp:taxon-name-part> <tp:taxon-name-part taxon-name-part-type="species">tiwaka</tp:taxon-name-part></tp:taxon-name></italic> sp. n. <bold>88</bold> <italic><tp:taxon-name><tp:taxon-name-part taxon-name-part-type="genus">Oxyethira</tp:taxon-name-part> <tp:taxon-name-part taxon-name-part-type="species">perignonica</tp:taxon-name-part></tp:taxon-name></italic> sp. n. <bold>89</bold> <italic><tp:taxon-name><tp:taxon-name-part taxon-name-part-type="genus">Oxyethira</tp:taxon-name-part> <tp:taxon-name-part taxon-name-part-type="species">abbreviata</tp:taxon-name-part></tp:taxon-name></italic> sp. n. <bold>90</bold> <italic><tp:taxon-name><tp:taxon-name-part taxon-name-part-type="genus">Oxyethira</tp:taxon-name-part> <tp:taxon-name-part taxon-name-part-type="species">incurvata</tp:taxon-name-part></tp:taxon-name></italic> sp. n. <bold>91</bold> <italic><tp:taxon-name><tp:taxon-name-part taxon-name-part-type="genus">Oxyethira</tp:taxon-name-part> <tp:taxon-name-part taxon-name-part-type="species">caledonensis</tp:taxon-name-part></tp:taxon-name></italic> <bold>92</bold> <italic><tp:taxon-name><tp:taxon-name-part taxon-name-part-type="genus">Oxyethira</tp:taxon-name-part> <tp:taxon-name-part taxon-name-part-type="species">arok</tp:taxon-name-part></tp:taxon-name></italic> <bold>93</bold> <italic><tp:taxon-name><tp:taxon-name-part taxon-name-part-type="genus">Oxyethira</tp:taxon-name-part> <tp:taxon-name-part taxon-name-part-type="species">amieu</tp:taxon-name-part></tp:taxon-name></italic> sp. n.</p></caption><graphic xmlns:xlink="http://www.w3.org/1999/xlink" xlink:href="zookeys-530-037-g011.jpg" position="float" orientation="portrait" xlink:type="simple" id="oo_62355.jpg"/></fig></tp:treatment-sec></tp:taxon-treatment>
