# Supplementary material for: Review of New Caledonian species of Oxyethira Eaton, with description of 17 new species, and new records for Hydroptila Dalman and Hellyethira Neboiss (Trichoptera, Hydroptilidae)
Source: Zookeys. 2015 Oct 28;(530):37–90. doi: 10.3897/zookeys.530.6047 (PMC4668906; doi:10.3897/zookeys.530.6047)
Supplement: XML Treatment for Oxyethira (Trichoglene) incurvata [file zookeys.530.6047-treatment5.xml]

<!DOCTYPE tp:taxon-treatment
  PUBLIC "-//TaxonX//DTD Taxonomic Treatment Publishing DTD v0 20100105//EN" "tax-treatment-NSO.dtd">
<tp:taxon-treatment xmlns:tp="http://www.plazi.org/taxpub"><tp:treatment-meta><kwd-group><label>Taxon classification</label><kwd><named-content content-type="kingdom">Animalia</named-content></kwd><kwd><named-content content-type="order">Trichoptera</named-content></kwd><kwd><named-content content-type="family">Hydroptilidae</named-content></kwd></kwd-group><mixed-citation publication-type="journal"><person-group><name><surname>Wells</surname><given-names>Alice</given-names></name><name><surname>Johanson</surname><given-names>Kjell Arne</given-names></name></person-group><article-title>Review of New Caledonian species of <italic><tp:taxon-name><tp:taxon-name-part taxon-name-part-type="genus">Oxyethira</tp:taxon-name-part></tp:taxon-name></italic> Eaton, with description of 17 new species, and new records for <italic><tp:taxon-name><tp:taxon-name-part taxon-name-part-type="genus">Hydroptila</tp:taxon-name-part></tp:taxon-name></italic> Dalman and <italic><tp:taxon-name><tp:taxon-name-part taxon-name-part-type="genus">Hellyethira</tp:taxon-name-part></tp:taxon-name></italic> Neboiss (<tp:taxon-name><tp:taxon-name-part taxon-name-part-type="order">Trichoptera</tp:taxon-name-part></tp:taxon-name>, <tp:taxon-name><tp:taxon-name-part taxon-name-part-type="family">Hydroptilidae</tp:taxon-name-part></tp:taxon-name>)</article-title><source>Zookeys</source><day>28</day><month>10</month><year>2015</year><volume>2015</volume><issue>530</issue><fpage>37</fpage><lpage>90</lpage><pub-id pub-id-type="doi">10.3897/zookeys.530.6047</pub-id></mixed-citation></tp:treatment-meta><tp:nomenclature><tp:taxon-name>
                                <tp:taxon-name-part taxon-name-part-type="genus">Oxyethira</tp:taxon-name-part>
                                (<tp:taxon-name-part taxon-name-part-type="subgenus">Trichoglene</tp:taxon-name-part>)
                                <tp:taxon-name-part taxon-name-part-type="species">incurvata</tp:taxon-name-part>
                                <object-id xmlns:xlink="http://www.w3.org/1999/xlink" content-type="zoobank" xlink:type="simple">http://zoobank.org/B6FE045D-C60B-4DCD-AD73-6DDB8921C6D3</object-id>
                            </tp:taxon-name><tp:taxon-status xmlns:xlink="http://www.w3.org/1999/xlink" xlink:type="simple">sp. n.</tp:taxon-status><xref ref-type="fig" rid="F2">Figs 13–15</xref><xref ref-type="fig" rid="F9">, 78</xref><xref ref-type="fig" rid="F11">, 90</xref><!--PageBreak--></tp:nomenclature><tp:treatment-sec sec-type="Diagnosis"><title>Diagnosis.</title><p>Males resemble superficially those of <italic><tp:taxon-name><tp:taxon-name-part taxon-name-part-type="genus">Oxyethira</tp:taxon-name-part> <tp:taxon-name-part taxon-name-part-type="species">perignonica</tp:taxon-name-part></tp:taxon-name></italic> both having mesally directed, laterally situated gonopods, but in ventral view these are more slender than those of <italic><tp:taxon-name><tp:taxon-name-part taxon-name-part-type="genus">Oxyethira</tp:taxon-name-part> <tp:taxon-name-part taxon-name-part-type="species">perignonica</tp:taxon-name-part></tp:taxon-name></italic> and the rods of the subgenital processes are aligned in parallel with the distal margins of sternite IX in contrast to <italic><tp:taxon-name><tp:taxon-name-part taxon-name-part-type="genus">Oxyethira</tp:taxon-name-part> <tp:taxon-name-part taxon-name-part-type="species">perignonica</tp:taxon-name-part></tp:taxon-name></italic> in which the they form sharp spines angled obliquely.</p></tp:treatment-sec><tp:treatment-sec sec-type="Description"><title>Description.</title><p>Male antennae with 20–25 flagellomeres, flagellomeres with few <italic>sensilla placodea</italic>, each rectangular in profile and 1.5–2× longer than wide; anterior wing length 1.2–1.5 mm (n=8); tibial spurs 0,3,4; abdominal sternite VII without median spur.</p><p>Male, genitalia (Figs <xref ref-type="fig" rid="F2">13–15</xref>). Abdominal segments VIII and IX rounded proximally. Abdominal sternite IX truncate distally, small areas of short setae apically each side of midline. Gonopods forming two strongly in-curved sclerotised processes at apico-lateral angles, setose lobes and sclerotised rods of subgenital processes widely separated, rods tapered to narrowly rounded apices. Phallic apparatus elongate, a slender sinuous spine subapically.</p><fig id="F2" position="float" orientation="portrait"><label>Figures 13–22.</label><caption><p><italic><tp:taxon-name><tp:taxon-name-part taxon-name-part-type="genus">Oxyethira</tp:taxon-name-part></tp:taxon-name></italic> species male genitalia. <bold>13–15</bold> <italic><tp:taxon-name><tp:taxon-name-part taxon-name-part-type="genus">Oxyethira</tp:taxon-name-part> <tp:taxon-name-part taxon-name-part-type="species">incurvata</tp:taxon-name-part></tp:taxon-name></italic> sp. n., ventral view, phallic apparatus and lateral view. <bold>16–18</bold> <italic><tp:taxon-name><tp:taxon-name-part taxon-name-part-type="genus">Oxyethira</tp:taxon-name-part> <tp:taxon-name-part taxon-name-part-type="species">caledoniensis</tp:taxon-name-part></tp:taxon-name></italic> Kelley: <bold>16</bold> ventral view of holotype specimen drawn from holotype <bold>17, 18</bold> ventral and later al views of variant form <bold>19–22</bold> <italic><tp:taxon-name><tp:taxon-name-part taxon-name-part-type="genus">Oxyethira</tp:taxon-name-part> <tp:taxon-name-part taxon-name-part-type="species">arok</tp:taxon-name-part></tp:taxon-name></italic> Oláh &amp; Johanson: <bold>19</bold> ventral view drawn from paratype specimen <bold>20–22</bold> ventral and lateral views and phallic apparatus of variant form. Abbreviations: <abbrev xmlns:xlink="http://www.w3.org/1999/xlink" xlink:type="simple">gon<def><p> = gonopod</p></def></abbrev>; <abbrev xmlns:xlink="http://www.w3.org/1999/xlink" xlink:type="simple">r sp<def><p> = rod of subgenital process</p></def></abbrev>; <abbrev xmlns:xlink="http://www.w3.org/1999/xlink" xlink:type="simple">st lb<def><p> = setose lobe of subgenital process</p></def></abbrev>; VIII, IX = abdominal segments VIII and IX.</p></caption><graphic xmlns:xlink="http://www.w3.org/1999/xlink" xlink:href="zookeys-530-037-g002.jpg" position="float" orientation="portrait" xlink:type="simple" id="oo_62346.jpg"/></fig></tp:treatment-sec><tp:treatment-sec sec-type="material"><title>Material examined.</title><p><bold>Holotype.</bold> Male, New Caledonia, Province Nord, Mt Panié, <named-content xmlns:xlink="http://www.w3.org/1999/xlink" content-type="dwc:verbatimCoordinates" xlink:type="simple">20.57306°S, 164.77139°E</named-content>, 902 m, 9.xii.2003, Malaise trap, loc#075, leg. K.A. Johanson (<abbrev xmlns:xlink="http://www.w3.org/1999/xlink" content-type="institution" xlink:title="Muséum National d’Histoire Naturelle, Paris, France" xlink:type="simple">MNHP</abbrev>).</p><p><bold>Paratypes.</bold> 4 males (2 on slides), Province Sud., Rivière Bleue, 282 m, stony river, loc 4, <named-content xmlns:xlink="http://www.w3.org/1999/xlink" content-type="dwc:verbatimCoordinates" xlink:type="simple">22°05.705'S, 166°38.225'E</named-content>, Malaise trap, 13–16.xi.2001, leg. K.A. Johanson, T. Pape &amp; B. Viklund (<named-content xmlns:xlink="http://www.w3.org/1999/xlink" content-type="dwc:institutional_code" xlink:type="simple">NHRS</named-content>); 5 males, Province Sud, stream draining to Marais de la Rivière Blanche, 1.35 km S Pont Pérignon, <named-content xmlns:xlink="http://www.w3.org/1999/xlink" content-type="dwc:verbatimCoordinates" xlink:type="simple">22°08.496'S, 166°42.152'E</named-content>, 180 m, 6–16.xi.2003, Malaise trap, loc#009, leg. K.A. Johanson (<named-content xmlns:xlink="http://www.w3.org/1999/xlink" content-type="dwc:institutional_code" xlink:type="simple">NHRS</named-content>); 5 males, Province Sud, side stream to Rivière Blanche, 10.75 km SW Pont Pérignon, <named-content xmlns:xlink="http://www.w3.org/1999/xlink" content-type="dwc:verbatimCoordinates" xlink:type="simple">22°10.073'S, 166°39.903'E</named-content>, 180 m, 6–16.xi.2003, Malaise trap, loc#012, leg. K.A. Johanson (<named-content xmlns:xlink="http://www.w3.org/1999/xlink" content-type="dwc:institutional_code" xlink:type="simple">NHRS</named-content>); 1 male, Province Sud, Mt Dzumac, source stream of Ouinne River, near crosspoint to mountain track, <named-content xmlns:xlink="http://www.w3.org/1999/xlink" content-type="dwc:verbatimCoordinates" xlink:type="simple">22°02.073'S, 166°28.460'E</named-content>, 810 m, 18.xi–4.xii.2003, Malaise trap, loc#030, leg. K.A. Johanson (<named-content xmlns:xlink="http://www.w3.org/1999/xlink" content-type="dwc:institutional_code" xlink:type="simple">NHRS</named-content>); 3 males (1 on slide), Province Sud, Mt Dzumac, source stream of Ouinne River, downstream crosspoint to mountain track, <named-content xmlns:xlink="http://www.w3.org/1999/xlink" content-type="dwc:verbatimCoordinates" xlink:type="simple">22°01.997'S, 166°28.486'E</named-content>, 795 m, over about 30 m waterfall, 18.xi–4.xii.2003, Malaise trap, loc#031, leg. K.A. Johanson (<named-content xmlns:xlink="http://www.w3.org/1999/xlink" content-type="dwc:institutional_code" xlink:type="simple">NHRS</named-content>); 1 male, Province Sud, Mt Dzumac, source stream of Ouinne River, near crosspoint to mountain track, <named-content xmlns:xlink="http://www.w3.org/1999/xlink" content-type="dwc:verbatimCoordinates" xlink:type="simple">22°02.439'S, 166°28.646'E</named-content>, 805 m, 18.xi–4.xii.2003, Malaise trap, loc#029, leg. K.A. Johanson (<named-content xmlns:xlink="http://www.w3.org/1999/xlink" content-type="dwc:institutional_code" xlink:type="simple">NHRS</named-content>).</p></tp:treatment-sec><tp:treatment-sec sec-type="Etymology"><title>Etymology.</title><p>The name <italic>incurvata</italic> is descriptive of the orientation of the gonopods.</p></tp:treatment-sec><tp:treatment-sec sec-type="Remarks"><title>Remarks.</title><p>From the collecting records the distribution of this species appears to be highly disjunct (Fig. <xref ref-type="fig" rid="F11">90</xref>), with records from the northern and southern extremes of the island. A photograph of the type locality with the trap is rendered in Fig. <xref ref-type="fig" rid="F9">78</xref>.</p></tp:treatment-sec><tp:treatment-sec><!--Section generated to contain objects referenced in tp:taxon-treatment.--><fig id="F9" position="float" orientation="portrait"><label>Figures 75–80.</label><caption><p>Type localities of <italic><tp:taxon-name><tp:taxon-name-part taxon-name-part-type="genus">Oxyethira</tp:taxon-name-part></tp:taxon-name></italic> species. <bold>75</bold> <italic><tp:taxon-name><tp:taxon-name-part taxon-name-part-type="genus">Oxyethira</tp:taxon-name-part> <tp:taxon-name-part taxon-name-part-type="species">tiwaka</tp:taxon-name-part></tp:taxon-name></italic> sp. n. and <italic><tp:taxon-name><tp:taxon-name-part taxon-name-part-type="genus">Oxyethira</tp:taxon-name-part> <tp:taxon-name-part taxon-name-part-type="species">ouenghi</tp:taxon-name-part></tp:taxon-name></italic> sp. n. (collected together with the hydroptilid species <italic><tp:taxon-name><tp:taxon-name-part taxon-name-part-type="genus">Oxyethira</tp:taxon-name-part> <tp:taxon-name-part taxon-name-part-type="species">caledonensis</tp:taxon-name-part></tp:taxon-name></italic>, <italic><tp:taxon-name><tp:taxon-name-part taxon-name-part-type="genus">Oxyethira</tp:taxon-name-part> <tp:taxon-name-part taxon-name-part-type="species">oropedion</tp:taxon-name-part></tp:taxon-name></italic>, <italic><tp:taxon-name><tp:taxon-name-part taxon-name-part-type="genus">Oxyethira</tp:taxon-name-part> <tp:taxon-name-part taxon-name-part-type="species">indorsennus</tp:taxon-name-part></tp:taxon-name></italic>, <italic><tp:taxon-name><tp:taxon-name-part taxon-name-part-type="genus">Oxyethira</tp:taxon-name-part> <tp:taxon-name-part taxon-name-part-type="species">incana</tp:taxon-name-part></tp:taxon-name></italic>, <italic><tp:taxon-name><tp:taxon-name-part taxon-name-part-type="genus">Hydroptila</tp:taxon-name-part> <tp:taxon-name-part taxon-name-part-type="species">losida</tp:taxon-name-part></tp:taxon-name></italic>, <italic><tp:taxon-name><tp:taxon-name-part taxon-name-part-type="genus">Hellyethira</tp:taxon-name-part> <tp:taxon-name-part taxon-name-part-type="species">malleoforma</tp:taxon-name-part></tp:taxon-name></italic>, <italic><tp:taxon-name><tp:taxon-name-part taxon-name-part-type="genus">Acritoptila</tp:taxon-name-part> <tp:taxon-name-part taxon-name-part-type="species">disjuncta</tp:taxon-name-part></tp:taxon-name></italic> Kelley, 1989, <italic><tp:taxon-name><tp:taxon-name-part taxon-name-part-type="genus">Acritoptila</tp:taxon-name-part> <tp:taxon-name-part taxon-name-part-type="species">crinita</tp:taxon-name-part></tp:taxon-name></italic> Kelley, 1989, <italic><tp:taxon-name><tp:taxon-name-part taxon-name-part-type="genus">Acritoptila</tp:taxon-name-part> <tp:taxon-name-part taxon-name-part-type="species">glossocercus</tp:taxon-name-part></tp:taxon-name></italic> Kelley, 1989 and <italic><tp:taxon-name><tp:taxon-name-part taxon-name-part-type="genus">Acritoptila</tp:taxon-name-part> <tp:taxon-name-part taxon-name-part-type="species">amphapsis</tp:taxon-name-part></tp:taxon-name></italic> Kelley, 1989) <bold>76</bold> <italic><tp:taxon-name><tp:taxon-name-part taxon-name-part-type="genus">Oxyethira</tp:taxon-name-part> <tp:taxon-name-part taxon-name-part-type="species">perignonica</tp:taxon-name-part></tp:taxon-name></italic> sp. n. (collected together with the hydroptilid species <italic><tp:taxon-name><tp:taxon-name-part taxon-name-part-type="genus">Oxyethira</tp:taxon-name-part> <tp:taxon-name-part taxon-name-part-type="species">oropedion</tp:taxon-name-part></tp:taxon-name></italic>) <bold>77</bold> <italic><tp:taxon-name><tp:taxon-name-part taxon-name-part-type="genus">Oxyethira</tp:taxon-name-part> <tp:taxon-name-part taxon-name-part-type="species">abbreviata</tp:taxon-name-part></tp:taxon-name></italic> sp. n. (no other <tp:taxon-name><tp:taxon-name-part taxon-name-part-type="family">Hydroptilidae</tp:taxon-name-part></tp:taxon-name> species collected at this site) <bold>78</bold> <italic><tp:taxon-name><tp:taxon-name-part taxon-name-part-type="genus">Oxyethira</tp:taxon-name-part> <tp:taxon-name-part taxon-name-part-type="species">incurvata</tp:taxon-name-part></tp:taxon-name></italic> (collected together with the hydroptilid species <italic><tp:taxon-name><tp:taxon-name-part taxon-name-part-type="genus">Oxyethira</tp:taxon-name-part> <tp:taxon-name-part taxon-name-part-type="species">caledonensis</tp:taxon-name-part></tp:taxon-name></italic>) <bold>79</bold> <italic><tp:taxon-name><tp:taxon-name-part taxon-name-part-type="genus">Oxyethira</tp:taxon-name-part> <tp:taxon-name-part taxon-name-part-type="species">parinsularis</tp:taxon-name-part></tp:taxon-name></italic> sp. n. and <italic><tp:taxon-name><tp:taxon-name-part taxon-name-part-type="genus">Oxyethira</tp:taxon-name-part> <tp:taxon-name-part taxon-name-part-type="species">quadrata</tp:taxon-name-part></tp:taxon-name></italic> sp. n. (collected together with the hydroptilid species <italic><tp:taxon-name><tp:taxon-name-part taxon-name-part-type="genus">Oxyethira</tp:taxon-name-part> <tp:taxon-name-part taxon-name-part-type="species">incurvata</tp:taxon-name-part></tp:taxon-name></italic> sp. n., <italic><tp:taxon-name><tp:taxon-name-part taxon-name-part-type="genus">Oxyethira</tp:taxon-name-part> <tp:taxon-name-part taxon-name-part-type="species">caledonensis</tp:taxon-name-part></tp:taxon-name></italic>, <italic><tp:taxon-name><tp:taxon-name-part taxon-name-part-type="genus">Oxyethira</tp:taxon-name-part> <tp:taxon-name-part taxon-name-part-type="species">houailou</tp:taxon-name-part></tp:taxon-name></italic> sp. n., <italic><tp:taxon-name><tp:taxon-name-part taxon-name-part-type="genus">Oxyethira</tp:taxon-name-part> <tp:taxon-name-part taxon-name-part-type="species">insularis</tp:taxon-name-part></tp:taxon-name></italic>, <italic><tp:taxon-name><tp:taxon-name-part taxon-name-part-type="genus">Oxyethira</tp:taxon-name-part> <tp:taxon-name-part taxon-name-part-type="species">oropedion</tp:taxon-name-part></tp:taxon-name></italic>, <italic><tp:taxon-name><tp:taxon-name-part taxon-name-part-type="genus">Oxyethira</tp:taxon-name-part> <tp:taxon-name-part taxon-name-part-type="species">melasma</tp:taxon-name-part></tp:taxon-name></italic>, <italic><tp:taxon-name><tp:taxon-name-part taxon-name-part-type="genus">Oxyethira</tp:taxon-name-part> <tp:taxon-name-part taxon-name-part-type="species">digitata</tp:taxon-name-part></tp:taxon-name></italic> sp. n., <italic><tp:taxon-name><tp:taxon-name-part taxon-name-part-type="genus">Acritoptila</tp:taxon-name-part> <tp:taxon-name-part taxon-name-part-type="species">disjuncta</tp:taxon-name-part></tp:taxon-name></italic>, <italic><tp:taxon-name><tp:taxon-name-part taxon-name-part-type="genus">Acritoptila</tp:taxon-name-part> <tp:taxon-name-part taxon-name-part-type="species">crinita</tp:taxon-name-part></tp:taxon-name></italic>, <italic><tp:taxon-name><tp:taxon-name-part taxon-name-part-type="genus">Acritoptila</tp:taxon-name-part> <tp:taxon-name-part taxon-name-part-type="species">ouenghica</tp:taxon-name-part></tp:taxon-name></italic> Wells, 1995, <italic><tp:taxon-name><tp:taxon-name-part taxon-name-part-type="genus">Caledonotrichia</tp:taxon-name-part> <tp:taxon-name-part taxon-name-part-type="species">illiesi</tp:taxon-name-part></tp:taxon-name></italic> Sykora, 1967, <italic><tp:taxon-name><tp:taxon-name-part taxon-name-part-type="genus">Caledonotrichia</tp:taxon-name-part> <tp:taxon-name-part taxon-name-part-type="species">minuta</tp:taxon-name-part></tp:taxon-name></italic> Wells, Johanson &amp; Mary-Sasal, 2013, <italic><tp:taxon-name><tp:taxon-name-part taxon-name-part-type="genus">Caledonotrichia</tp:taxon-name-part> <tp:taxon-name-part taxon-name-part-type="species">ouinnica</tp:taxon-name-part></tp:taxon-name></italic> Wells, Johanson &amp; Mary-Sasal, 2013, <italic><tp:taxon-name><tp:taxon-name-part taxon-name-part-type="genus">Caledonotrichia</tp:taxon-name-part> <tp:taxon-name-part taxon-name-part-type="species">nyurga</tp:taxon-name-part></tp:taxon-name></italic> Oláh &amp; Johanson, 2010, <italic><tp:taxon-name><tp:taxon-name-part taxon-name-part-type="genus">Paroxyethira</tp:taxon-name-part> <tp:taxon-name-part taxon-name-part-type="species">atypica</tp:taxon-name-part></tp:taxon-name></italic> Wells &amp; Johanson, 2012 and <italic><tp:taxon-name><tp:taxon-name-part taxon-name-part-type="genus">Paroxyethira</tp:taxon-name-part> <tp:taxon-name-part taxon-name-part-type="species">dzumac</tp:taxon-name-part></tp:taxon-name></italic> Wells &amp; Johanson, 2012) <bold>80</bold> <italic><tp:taxon-name><tp:taxon-name-part taxon-name-part-type="genus">Oxyethira</tp:taxon-name-part> <tp:taxon-name-part taxon-name-part-type="species">dorsennus</tp:taxon-name-part></tp:taxon-name></italic> sp. n. (collected together with the hydroptilid species <italic><tp:taxon-name><tp:taxon-name-part taxon-name-part-type="genus">Hydroptila</tp:taxon-name-part> <tp:taxon-name-part taxon-name-part-type="species">losida</tp:taxon-name-part></tp:taxon-name></italic> and <italic><tp:taxon-name><tp:taxon-name-part taxon-name-part-type="genus">Paroxyethira</tp:taxon-name-part> <tp:taxon-name-part taxon-name-part-type="species">dumagnes</tp:taxon-name-part></tp:taxon-name></italic> Kelley, 1984).</p></caption><graphic xmlns:xlink="http://www.w3.org/1999/xlink" xlink:href="zookeys-530-037-g009.jpg" position="float" orientation="portrait" xlink:type="simple" id="oo_62353.jpg"/></fig><fig id="F11" position="float" orientation="portrait"><label>Figures 86–93.</label><caption><p>Maps of New Caledonia, with collecting sites plotted for <tp:taxon-name><tp:taxon-name-part taxon-name-part-type="family">Hydroptilidae</tp:taxon-name-part></tp:taxon-name> species. <bold>86</bold> <italic><tp:taxon-name><tp:taxon-name-part taxon-name-part-type="genus">Oxyethira</tp:taxon-name-part> <tp:taxon-name-part taxon-name-part-type="species">spinifera</tp:taxon-name-part></tp:taxon-name></italic> sp. n. <bold>87</bold> <italic><tp:taxon-name><tp:taxon-name-part taxon-name-part-type="genus">Oxyethira</tp:taxon-name-part> <tp:taxon-name-part taxon-name-part-type="species">tiwaka</tp:taxon-name-part></tp:taxon-name></italic> sp. n. <bold>88</bold> <italic><tp:taxon-name><tp:taxon-name-part taxon-name-part-type="genus">Oxyethira</tp:taxon-name-part> <tp:taxon-name-part taxon-name-part-type="species">perignonica</tp:taxon-name-part></tp:taxon-name></italic> sp. n. <bold>89</bold> <italic><tp:taxon-name><tp:taxon-name-part taxon-name-part-type="genus">Oxyethira</tp:taxon-name-part> <tp:taxon-name-part taxon-name-part-type="species">abbreviata</tp:taxon-name-part></tp:taxon-name></italic> sp. n. <bold>90</bold> <italic><tp:taxon-name><tp:taxon-name-part taxon-name-part-type="genus">Oxyethira</tp:taxon-name-part> <tp:taxon-name-part taxon-name-part-type="species">incurvata</tp:taxon-name-part></tp:taxon-name></italic> sp. n. <bold>91</bold> <italic><tp:taxon-name><tp:taxon-name-part taxon-name-part-type="genus">Oxyethira</tp:taxon-name-part> <tp:taxon-name-part taxon-name-part-type="species">caledonensis</tp:taxon-name-part></tp:taxon-name></italic> <bold>92</bold> <italic><tp:taxon-name><tp:taxon-name-part taxon-name-part-type="genus">Oxyethira</tp:taxon-name-part> <tp:taxon-name-part taxon-name-part-type="species">arok</tp:taxon-name-part></tp:taxon-name></italic> <bold>93</bold> <italic><tp:taxon-name><tp:taxon-name-part taxon-name-part-type="genus">Oxyethira</tp:taxon-name-part> <tp:taxon-name-part taxon-name-part-type="species">amieu</tp:taxon-name-part></tp:taxon-name></italic> sp. n.</p></caption><graphic xmlns:xlink="http://www.w3.org/1999/xlink" xlink:href="zookeys-530-037-g011.jpg" position="float" orientation="portrait" xlink:type="simple" id="oo_62355.jpg"/></fig></tp:treatment-sec></tp:taxon-treatment>
