# Supplementary material for: Review of New Caledonian species of Oxyethira Eaton, with description of 17 new species, and new records for Hydroptila Dalman and Hellyethira Neboiss (Trichoptera, Hydroptilidae)
Source: Zookeys. 2015 Oct 28;(530):37–90. doi: 10.3897/zookeys.530.6047 (PMC4668906; doi:10.3897/zookeys.530.6047)
Supplement: XML Treatment for Oxyethira (Trichoglene) arok [file zookeys.530.6047-treatment7.xml]

<!DOCTYPE tp:taxon-treatment
  PUBLIC "-//TaxonX//DTD Taxonomic Treatment Publishing DTD v0 20100105//EN" "tax-treatment-NSO.dtd">
<tp:taxon-treatment xmlns:tp="http://www.plazi.org/taxpub"><tp:treatment-meta><kwd-group><label>Taxon classification</label><kwd><named-content content-type="kingdom">Animalia</named-content></kwd><kwd><named-content content-type="order">Trichoptera</named-content></kwd><kwd><named-content content-type="family">Hydroptilidae</named-content></kwd></kwd-group><mixed-citation publication-type="journal"><person-group><name><surname>Wells</surname><given-names>Alice</given-names></name><name><surname>Johanson</surname><given-names>Kjell Arne</given-names></name></person-group><article-title>Review of New Caledonian species of <italic><tp:taxon-name><tp:taxon-name-part taxon-name-part-type="genus">Oxyethira</tp:taxon-name-part></tp:taxon-name></italic> Eaton, with description of 17 new species, and new records for <italic><tp:taxon-name><tp:taxon-name-part taxon-name-part-type="genus">Hydroptila</tp:taxon-name-part></tp:taxon-name></italic> Dalman and <italic><tp:taxon-name><tp:taxon-name-part taxon-name-part-type="genus">Hellyethira</tp:taxon-name-part></tp:taxon-name></italic> Neboiss (<tp:taxon-name><tp:taxon-name-part taxon-name-part-type="order">Trichoptera</tp:taxon-name-part></tp:taxon-name>, <tp:taxon-name><tp:taxon-name-part taxon-name-part-type="family">Hydroptilidae</tp:taxon-name-part></tp:taxon-name>)</article-title><source>Zookeys</source><day>28</day><month>10</month><year>2015</year><volume>2015</volume><issue>530</issue><fpage>37</fpage><lpage>90</lpage><pub-id pub-id-type="doi">10.3897/zookeys.530.6047</pub-id></mixed-citation></tp:treatment-meta><tp:nomenclature><tp:taxon-name>
                                <tp:taxon-name-part taxon-name-part-type="genus">Oxyethira</tp:taxon-name-part>
                                (<tp:taxon-name-part taxon-name-part-type="subgenus">Trichoglene</tp:taxon-name-part>)
                                <tp:taxon-name-part taxon-name-part-type="species">arok</tp:taxon-name-part>
                            </tp:taxon-name><tp:taxon-authority>Oláh &amp; Johanson</tp:taxon-authority><xref ref-type="fig" rid="F2">Figs 19–22</xref><xref ref-type="fig" rid="F11">, 92</xref><!--PageBreak--><!--PageBreak--><tp:nomenclature-citation-list><tp:nomenclature-citation><tp:taxon-name><tp:taxon-name-part taxon-name-part-type="genus">Oxyethira</tp:taxon-name-part> <tp:taxon-name-part taxon-name-part-type="species">arok</tp:taxon-name-part></tp:taxon-name><comment> Oláh &amp; Johanson, 2010a: 91, figs 42–44.</comment></tp:nomenclature-citation></tp:nomenclature-citation-list></tp:nomenclature><tp:treatment-sec sec-type="Revised diagnosis"><title>Revised diagnosis.</title><p>In general appearance of male genitalia <italic><tp:taxon-name><tp:taxon-name-part taxon-name-part-type="genus">Oxyethira</tp:taxon-name-part> <tp:taxon-name-part taxon-name-part-type="species">arok</tp:taxon-name-part></tp:taxon-name></italic> is closest to <italic><tp:taxon-name><tp:taxon-name-part taxon-name-part-type="genus">Oxyethira</tp:taxon-name-part> <tp:taxon-name-part taxon-name-part-type="species">caledoniensis</tp:taxon-name-part></tp:taxon-name></italic> but appears to have gonopods reduced completely, which feature it shares with <italic><tp:taxon-name><tp:taxon-name-part taxon-name-part-type="genus">Oxyethira</tp:taxon-name-part> <tp:taxon-name-part taxon-name-part-type="species">amieu</tp:taxon-name-part></tp:taxon-name></italic> sp. n. and <italic><tp:taxon-name><tp:taxon-name-part taxon-name-part-type="genus">Oxyethira</tp:taxon-name-part> <tp:taxon-name-part taxon-name-part-type="species">spinifera</tp:taxon-name-part></tp:taxon-name></italic>; however, <italic><tp:taxon-name><tp:taxon-name-part taxon-name-part-type="genus">Oxyethira</tp:taxon-name-part> <tp:taxon-name-part taxon-name-part-type="species">arok</tp:taxon-name-part></tp:taxon-name></italic> has abdominal segment IX almost parallel-sided in distal half, rather than tapered as in <italic><tp:taxon-name><tp:taxon-name-part taxon-name-part-type="genus">Oxyethira</tp:taxon-name-part> <tp:taxon-name-part taxon-name-part-type="species">amieu</tp:taxon-name-part></tp:taxon-name></italic> sp. n., and <italic><tp:taxon-name><tp:taxon-name-part taxon-name-part-type="genus">Oxyethira</tp:taxon-name-part> <tp:taxon-name-part taxon-name-part-type="species">spinifera</tp:taxon-name-part></tp:taxon-name></italic> has the rods of subgenital processes tapered to acute apices compared with the blunt apices of <italic><tp:taxon-name><tp:taxon-name-part taxon-name-part-type="genus">Oxyethira</tp:taxon-name-part> <tp:taxon-name-part taxon-name-part-type="species">arok</tp:taxon-name-part></tp:taxon-name></italic>.</p><p>Antennae: male with 20–21 flagellomeres; flagellomeres quadrate to slightly rectangular in profile; female with 17 flagellomeres, terminal 2 pale, rest dark. Anterior wing length: male 1.2–1.8 mm (n=10); female 1.4–1.6 mm (n =10). Tibial spurs 0,3,4. Abdominal sternite VII with small median spur offset from distal margin. Female with length of abdominal segment IX almost twice width, distal margin, with a sclerotised margin, mesally produced distally. Segment X stouter at base than apex, gradually tapered distally, truncate apically.</p></tp:treatment-sec><tp:treatment-sec sec-type="material"><title>Material examined.</title><p><bold>Paratype.</bold> 1 male, New Caledonia, Province Sud, Monts Kwa Ne Mwa, on road between Nouméa andYaté, 2.0 km E Pic Mouirange, <named-content xmlns:xlink="http://www.w3.org/1999/xlink" content-type="dwc:verbatimCoordinates" xlink:type="simple">22°12.356'S, 166°40.798'E</named-content>, 220 m, 16–30.xi.2003, Malaise trap, loc#014, leg. K.A. Johanson. <bold>Other material.</bold> 5 males, Province Nord, Mt Aoupinié, 354 m, stream, loc 17, light trap, 24.xi.2001, leg. K.A. Johanson, T. Pape &amp; B. Viklund (<named-content xmlns:xlink="http://www.w3.org/1999/xlink" content-type="dwc:institutional_code" xlink:type="simple">NHRS</named-content>); 2 males, Province Sud, Monts des Koghis, ca 300 m S Koghi Restaurant, <named-content xmlns:xlink="http://www.w3.org/1999/xlink" content-type="dwc:verbatimCoordinates" xlink:type="simple">22.18288°S, 166.50167°E</named-content>, 417 m, 2–16.xi.2003, Malaise trap, loc#004, leg. K.A. Johanson (<named-content xmlns:xlink="http://www.w3.org/1999/xlink" content-type="dwc:institutional_code" xlink:type="simple">NHRS</named-content>); 11 males, Province Sud, Monts Kwa Ne Mwa, on road between Noumea and Yaté, Rivière des Pirogues, <named-content xmlns:xlink="http://www.w3.org/1999/xlink" content-type="dwc:verbatimCoordinates" xlink:type="simple">22°11.225'S, 166°43.338'E</named-content>, 100 m, 7.xi.2003, light trap, loc#016, leg. K.A. Johanson (<named-content xmlns:xlink="http://www.w3.org/1999/xlink" content-type="dwc:institutional_code" xlink:type="simple">NHRS</named-content>); numerous males (5 on slides), females (5 on slides), Province Sud, Monts Kwa Ne Mwa, on road between Nouméa and Yaté, 2.0 km E Pic Mouirange, <named-content xmlns:xlink="http://www.w3.org/1999/xlink" content-type="dwc:verbatimCoordinates" xlink:type="simple">22°12.356'S, 166°40.798'E</named-content>, 220 m, 7–16.xi.2003, Malaise trap, loc#014, leg. K.A. Johanson (<named-content xmlns:xlink="http://www.w3.org/1999/xlink" content-type="dwc:institutional_code" xlink:type="simple">NHRS</named-content>); 2 males, Province Nord, Aoupinié Mtn, Réserve spéciale de faune de l’Aoupinié, spring to side stream to Öröpömwati river, <named-content xmlns:xlink="http://www.w3.org/1999/xlink" content-type="dwc:verbatimCoordinates" xlink:type="simple">21°09.032'S, 165°19.179'E</named-content>, 441 m, 6–27.xii.2003, Malaise trap, loc#065, leg. K.A. Johanson (<named-content xmlns:xlink="http://www.w3.org/1999/xlink" content-type="dwc:institutional_code" xlink:type="simple">NHRS</named-content>).</p></tp:treatment-sec><tp:treatment-sec sec-type="Remarks"><title>Remarks.</title><p>Specimens here identified as <italic><tp:taxon-name><tp:taxon-name-part taxon-name-part-type="genus">Oxyethira</tp:taxon-name-part> <tp:taxon-name-part taxon-name-part-type="species">arok</tp:taxon-name-part></tp:taxon-name></italic> show some variability in proportions of abdominal segment IX and in male genital structures as apparent in Figures <xref ref-type="fig" rid="F2">17–19</xref>, but for the present these differences are considered insignificant.</p><p><italic><tp:taxon-name><tp:taxon-name-part taxon-name-part-type="genus">Oxyethira</tp:taxon-name-part> <tp:taxon-name-part taxon-name-part-type="species">arok</tp:taxon-name-part></tp:taxon-name></italic> has been collected from disjunct localities in the far south and central part of the island (Fig. <xref ref-type="fig" rid="F11">92</xref>).</p></tp:treatment-sec><tp:treatment-sec><!--Section generated to contain objects referenced in tp:taxon-treatment.--><fig id="F2" position="float" orientation="portrait"><label>Figures 13–22.</label><caption><p><italic><tp:taxon-name><tp:taxon-name-part taxon-name-part-type="genus">Oxyethira</tp:taxon-name-part></tp:taxon-name></italic> species male genitalia. <bold>13–15</bold> <italic><tp:taxon-name><tp:taxon-name-part taxon-name-part-type="genus">Oxyethira</tp:taxon-name-part> <tp:taxon-name-part taxon-name-part-type="species">incurvata</tp:taxon-name-part></tp:taxon-name></italic> sp. n., ventral view, phallic apparatus and lateral view. <bold>16–18</bold> <italic><tp:taxon-name><tp:taxon-name-part taxon-name-part-type="genus">Oxyethira</tp:taxon-name-part> <tp:taxon-name-part taxon-name-part-type="species">caledoniensis</tp:taxon-name-part></tp:taxon-name></italic> Kelley: <bold>16</bold> ventral view of holotype specimen drawn from holotype <bold>17, 18</bold> ventral and later al views of variant form <bold>19–22</bold> <italic><tp:taxon-name><tp:taxon-name-part taxon-name-part-type="genus">Oxyethira</tp:taxon-name-part> <tp:taxon-name-part taxon-name-part-type="species">arok</tp:taxon-name-part></tp:taxon-name></italic> Oláh &amp; Johanson: <bold>19</bold> ventral view drawn from paratype specimen <bold>20–22</bold> ventral and lateral views and phallic apparatus of variant form. Abbreviations: <abbrev xmlns:xlink="http://www.w3.org/1999/xlink" xlink:type="simple">gon<def><p> = gonopod</p></def></abbrev>; <abbrev xmlns:xlink="http://www.w3.org/1999/xlink" xlink:type="simple">r sp<def><p> = rod of subgenital process</p></def></abbrev>; <abbrev xmlns:xlink="http://www.w3.org/1999/xlink" xlink:type="simple">st lb<def><p> = setose lobe of subgenital process</p></def></abbrev>; VIII, IX = abdominal segments VIII and IX.</p></caption><graphic xmlns:xlink="http://www.w3.org/1999/xlink" xlink:href="zookeys-530-037-g002.jpg" position="float" orientation="portrait" xlink:type="simple" id="oo_62346.jpg"/></fig><fig id="F11" position="float" orientation="portrait"><label>Figures 86–93.</label><caption><p>Maps of New Caledonia, with collecting sites plotted for <tp:taxon-name><tp:taxon-name-part taxon-name-part-type="family">Hydroptilidae</tp:taxon-name-part></tp:taxon-name> species. <bold>86</bold> <italic><tp:taxon-name><tp:taxon-name-part taxon-name-part-type="genus">Oxyethira</tp:taxon-name-part> <tp:taxon-name-part taxon-name-part-type="species">spinifera</tp:taxon-name-part></tp:taxon-name></italic> sp. n. <bold>87</bold> <italic><tp:taxon-name><tp:taxon-name-part taxon-name-part-type="genus">Oxyethira</tp:taxon-name-part> <tp:taxon-name-part taxon-name-part-type="species">tiwaka</tp:taxon-name-part></tp:taxon-name></italic> sp. n. <bold>88</bold> <italic><tp:taxon-name><tp:taxon-name-part taxon-name-part-type="genus">Oxyethira</tp:taxon-name-part> <tp:taxon-name-part taxon-name-part-type="species">perignonica</tp:taxon-name-part></tp:taxon-name></italic> sp. n. <bold>89</bold> <italic><tp:taxon-name><tp:taxon-name-part taxon-name-part-type="genus">Oxyethira</tp:taxon-name-part> <tp:taxon-name-part taxon-name-part-type="species">abbreviata</tp:taxon-name-part></tp:taxon-name></italic> sp. n. <bold>90</bold> <italic><tp:taxon-name><tp:taxon-name-part taxon-name-part-type="genus">Oxyethira</tp:taxon-name-part> <tp:taxon-name-part taxon-name-part-type="species">incurvata</tp:taxon-name-part></tp:taxon-name></italic> sp. n. <bold>91</bold> <italic><tp:taxon-name><tp:taxon-name-part taxon-name-part-type="genus">Oxyethira</tp:taxon-name-part> <tp:taxon-name-part taxon-name-part-type="species">caledonensis</tp:taxon-name-part></tp:taxon-name></italic> <bold>92</bold> <italic><tp:taxon-name><tp:taxon-name-part taxon-name-part-type="genus">Oxyethira</tp:taxon-name-part> <tp:taxon-name-part taxon-name-part-type="species">arok</tp:taxon-name-part></tp:taxon-name></italic> <bold>93</bold> <italic><tp:taxon-name><tp:taxon-name-part taxon-name-part-type="genus">Oxyethira</tp:taxon-name-part> <tp:taxon-name-part taxon-name-part-type="species">amieu</tp:taxon-name-part></tp:taxon-name></italic> sp. n.</p></caption><graphic xmlns:xlink="http://www.w3.org/1999/xlink" xlink:href="zookeys-530-037-g011.jpg" position="float" orientation="portrait" xlink:type="simple" id="oo_62355.jpg"/></fig></tp:treatment-sec></tp:taxon-treatment>
