# Supplementary material for: Review of New Caledonian species of Oxyethira Eaton, with description of 17 new species, and new records for Hydroptila Dalman and Hellyethira Neboiss (Trichoptera, Hydroptilidae)
Source: Zookeys. 2015 Oct 28;(530):37–90. doi: 10.3897/zookeys.530.6047 (PMC4668906; doi:10.3897/zookeys.530.6047)
Supplement: XML Treatment for Oxyethira (Trichoglene) parinsularis [file zookeys.530.6047-treatment11.xml]

<!DOCTYPE tp:taxon-treatment
  PUBLIC "-//TaxonX//DTD Taxonomic Treatment Publishing DTD v0 20100105//EN" "tax-treatment-NSO.dtd">
<tp:taxon-treatment xmlns:tp="http://www.plazi.org/taxpub"><tp:treatment-meta><kwd-group><label>Taxon classification</label><kwd><named-content content-type="kingdom">Animalia</named-content></kwd><kwd><named-content content-type="order">Trichoptera</named-content></kwd><kwd><named-content content-type="family">Hydroptilidae</named-content></kwd></kwd-group><mixed-citation publication-type="journal"><person-group><name><surname>Wells</surname><given-names>Alice</given-names></name><name><surname>Johanson</surname><given-names>Kjell Arne</given-names></name></person-group><article-title>Review of New Caledonian species of <italic><tp:taxon-name><tp:taxon-name-part taxon-name-part-type="genus">Oxyethira</tp:taxon-name-part></tp:taxon-name></italic> Eaton, with description of 17 new species, and new records for <italic><tp:taxon-name><tp:taxon-name-part taxon-name-part-type="genus">Hydroptila</tp:taxon-name-part></tp:taxon-name></italic> Dalman and <italic><tp:taxon-name><tp:taxon-name-part taxon-name-part-type="genus">Hellyethira</tp:taxon-name-part></tp:taxon-name></italic> Neboiss (<tp:taxon-name><tp:taxon-name-part taxon-name-part-type="order">Trichoptera</tp:taxon-name-part></tp:taxon-name>, <tp:taxon-name><tp:taxon-name-part taxon-name-part-type="family">Hydroptilidae</tp:taxon-name-part></tp:taxon-name>)</article-title><source>Zookeys</source><day>28</day><month>10</month><year>2015</year><volume>2015</volume><issue>530</issue><fpage>37</fpage><lpage>90</lpage><pub-id pub-id-type="doi">10.3897/zookeys.530.6047</pub-id></mixed-citation></tp:treatment-meta><tp:nomenclature><tp:taxon-name>
                                <tp:taxon-name-part taxon-name-part-type="genus">Oxyethira</tp:taxon-name-part>
                                (<tp:taxon-name-part taxon-name-part-type="subgenus">Trichoglene</tp:taxon-name-part>)
                                <tp:taxon-name-part taxon-name-part-type="species">parinsularis</tp:taxon-name-part>
                                <object-id xmlns:xlink="http://www.w3.org/1999/xlink" content-type="zoobank" xlink:type="simple">http://zoobank.org/FCEEFD2A-73D2-4DC0-BADF-FA58E6EA630B</object-id>
                            </tp:taxon-name><tp:taxon-status xmlns:xlink="http://www.w3.org/1999/xlink" xlink:type="simple">sp. n.</tp:taxon-status><xref ref-type="fig" rid="F3">Figs 31–34</xref><xref ref-type="fig" rid="F9">, 79</xref><xref ref-type="fig" rid="F12">, 96</xref><!--PageBreak--><!--PageBreak--></tp:nomenclature><tp:treatment-sec sec-type="Diagnosis"><title>Diagnosis.</title><p>Males are distinguished from those of the closely similar <italic><tp:taxon-name><tp:taxon-name-part taxon-name-part-type="genus">Oxyethira</tp:taxon-name-part> <tp:taxon-name-part taxon-name-part-type="species">insularis</tp:taxon-name-part></tp:taxon-name></italic> by the shape of gonopods which have longer, more elongate and slender divergent arms and very short, fused basal portion.</p></tp:treatment-sec><tp:treatment-sec sec-type="Description"><title>Description.</title><p>Male antennae with 18–19 flagellomeres, flagellomeres rectangular in profile, without <italic>sensilla placodea</italic>, with numerous <italic>sensilla auricillica</italic>; anterior wing length 1.5–1.8 mm (n=7); tibial spurs 0,3,4; abdominal sternite VII with median spine.</p><p>Male, genitalia (Figs <xref ref-type="fig" rid="F3">31–34</xref>). Abdominal segment IX rounded proximally, in ventral view apically almost truncate but shallowly excavated medially, in dorsal view deeply and roundly excavated, with a pair of short, curved sclerotised processes mesally, interpreted as homologues of ventral processes, with associated short setose lobes; gonopods forked, forming a pair of widely divergent slender, curved spines, basally fused in a narrow band; phallic apparatus with a strongly recurved narrow spine apically; titillator present.</p></tp:treatment-sec><tp:treatment-sec sec-type="material"><title>Material examined.</title><p><bold>Holotype.</bold> Male (on slide), New Caledonia, Province Sud, Mt Dzumac, source stream of Ouinne River, near crosspoint to mountain track, <named-content xmlns:xlink="http://www.w3.org/1999/xlink" content-type="dwc:verbatimCoordinates" xlink:type="simple">22°02.073'S, 166°28.460'E</named-content>, 810 m, 18.xi–4.xii.2003, Malaise trap, loc#030, leg. K.A. Johanson, (<abbrev xmlns:xlink="http://www.w3.org/1999/xlink" content-type="institution" xlink:title="Muséum National d’Histoire Naturelle, Paris, France" xlink:type="simple">MNHP</abbrev>).</p><p><bold>Paratypes.</bold> 12 males (2 on slides), data as for holotype, (<named-content xmlns:xlink="http://www.w3.org/1999/xlink" content-type="dwc:institutional_code" xlink:type="simple">NHRS</named-content>); 8 males, Province Sud, Mt Dzumac, source stream of Ouinne River, near crosspoint to mountain track, <named-content xmlns:xlink="http://www.w3.org/1999/xlink" content-type="dwc:verbatimCoordinates" xlink:type="simple">22°02.439'S, 166°28.646'E</named-content>, 805 m, 18.xi–4.xii.2003, Malaise trap, loc#029, leg. K.A. Johanson (<named-content xmlns:xlink="http://www.w3.org/1999/xlink" content-type="dwc:institutional_code" xlink:type="simple">NHRS</named-content>); 1 male, New Caledonia, Province Sud, Plateau de Dogny, source of Dogny River, about 1.4 km SE summit of Plateau, about 20 m upstream waterfall, <named-content xmlns:xlink="http://www.w3.org/1999/xlink" content-type="dwc:verbatimCoordinates" xlink:type="simple">21.62054°S, 165.88503°E</named-content>, 912 m, 25.xi–16.xii.2003, Malaise trap, loc#049, leg. K.A. Johanson, leg. K.A. Johanson (NRMS); 1 male (on slide), Province Sud, W slope Mt Ningua, Kwé Néco, Stream, at Camp Jacob, 3.7 km WNW summit of Mt Ningua, on Boulouparis–Thio Road, about 50 m upstream road, <named-content xmlns:xlink="http://www.w3.org/1999/xlink" content-type="dwc:verbatimCoordinates" xlink:type="simple">21°43.613'S, 166°06.567'E</named-content>, 150 m, 29.xi–12.xii.2003, Malaise trap, loc#054, leg. K.A. Johanson (<named-content xmlns:xlink="http://www.w3.org/1999/xlink" content-type="dwc:institutional_code" xlink:type="simple">ANIC</named-content>).</p></tp:treatment-sec><tp:treatment-sec sec-type="Remarks"><title>Remarks.</title><p>The close similarity between this species and <italic><tp:taxon-name><tp:taxon-name-part taxon-name-part-type="genus">Oxyethira</tp:taxon-name-part> <tp:taxon-name-part taxon-name-part-type="species">insularis</tp:taxon-name-part></tp:taxon-name></italic> is worrying, especially since both were taken at one site, yet the differences are clear and consistent. The species was taken only in the southern province (Fig. <xref ref-type="fig" rid="F12">96</xref>). A photograph of the type locality with the trap is rendered in Fig. <xref ref-type="fig" rid="F9">79</xref>.</p></tp:treatment-sec><tp:treatment-sec><!--Section generated to contain objects referenced in tp:taxon-treatment.--><fig id="F3" position="float" orientation="portrait"><label>Figures 23–34.</label><caption><p><italic><tp:taxon-name><tp:taxon-name-part taxon-name-part-type="genus">Oxyethira</tp:taxon-name-part></tp:taxon-name></italic> species male genitalia. <bold>23, 24</bold> <italic><tp:taxon-name><tp:taxon-name-part taxon-name-part-type="genus">Oxyethira</tp:taxon-name-part> <tp:taxon-name-part taxon-name-part-type="species">amieu</tp:taxon-name-part></tp:taxon-name></italic> sp. n., ventral and lateral views <bold>25–27</bold> <italic><tp:taxon-name><tp:taxon-name-part taxon-name-part-type="genus">Oxyethira</tp:taxon-name-part> <tp:taxon-name-part taxon-name-part-type="species">houailu</tp:taxon-name-part></tp:taxon-name></italic> sp. n., ventral view, phallic apparatus and lateral view <bold>28–30</bold> <italic><tp:taxon-name><tp:taxon-name-part taxon-name-part-type="genus">Oxyethira</tp:taxon-name-part> <tp:taxon-name-part taxon-name-part-type="species">insularis</tp:taxon-name-part></tp:taxon-name></italic> Kelley, ventral view, spine and setose lobe of left subgenital process and phallic apparatus <bold>31–34</bold> <italic><tp:taxon-name><tp:taxon-name-part taxon-name-part-type="genus">Oxyethira</tp:taxon-name-part> <tp:taxon-name-part taxon-name-part-type="species">parinsularis</tp:taxon-name-part></tp:taxon-name></italic> sp. n., dorsal, ventral and lateral views and phallic apparatus. Abbreviations: <abbrev xmlns:xlink="http://www.w3.org/1999/xlink" xlink:type="simple">gon<def><p> = gonopod</p></def></abbrev>; <abbrev xmlns:xlink="http://www.w3.org/1999/xlink" xlink:type="simple">r sp<def><p> = rod of subgenital process</p></def></abbrev>; <abbrev xmlns:xlink="http://www.w3.org/1999/xlink" xlink:type="simple">st lb<def><p> = setose lobe of subgenital process</p></def></abbrev>; VIII, IX = abdominal segments VIII and IX.</p></caption><graphic xmlns:xlink="http://www.w3.org/1999/xlink" xlink:href="zookeys-530-037-g003.jpg" position="float" orientation="portrait" xlink:type="simple" id="oo_62347.jpg"/></fig><fig id="F9" position="float" orientation="portrait"><label>Figures 75–80.</label><caption><p>Type localities of <italic><tp:taxon-name><tp:taxon-name-part taxon-name-part-type="genus">Oxyethira</tp:taxon-name-part></tp:taxon-name></italic> species. <bold>75</bold> <italic><tp:taxon-name><tp:taxon-name-part taxon-name-part-type="genus">Oxyethira</tp:taxon-name-part> <tp:taxon-name-part taxon-name-part-type="species">tiwaka</tp:taxon-name-part></tp:taxon-name></italic> sp. n. and <italic><tp:taxon-name><tp:taxon-name-part taxon-name-part-type="genus">Oxyethira</tp:taxon-name-part> <tp:taxon-name-part taxon-name-part-type="species">ouenghi</tp:taxon-name-part></tp:taxon-name></italic> sp. n. (collected together with the hydroptilid species <italic><tp:taxon-name><tp:taxon-name-part taxon-name-part-type="genus">Oxyethira</tp:taxon-name-part> <tp:taxon-name-part taxon-name-part-type="species">caledonensis</tp:taxon-name-part></tp:taxon-name></italic>, <italic><tp:taxon-name><tp:taxon-name-part taxon-name-part-type="genus">Oxyethira</tp:taxon-name-part> <tp:taxon-name-part taxon-name-part-type="species">oropedion</tp:taxon-name-part></tp:taxon-name></italic>, <italic><tp:taxon-name><tp:taxon-name-part taxon-name-part-type="genus">Oxyethira</tp:taxon-name-part> <tp:taxon-name-part taxon-name-part-type="species">indorsennus</tp:taxon-name-part></tp:taxon-name></italic>, <italic><tp:taxon-name><tp:taxon-name-part taxon-name-part-type="genus">Oxyethira</tp:taxon-name-part> <tp:taxon-name-part taxon-name-part-type="species">incana</tp:taxon-name-part></tp:taxon-name></italic>, <italic><tp:taxon-name><tp:taxon-name-part taxon-name-part-type="genus">Hydroptila</tp:taxon-name-part> <tp:taxon-name-part taxon-name-part-type="species">losida</tp:taxon-name-part></tp:taxon-name></italic>, <italic><tp:taxon-name><tp:taxon-name-part taxon-name-part-type="genus">Hellyethira</tp:taxon-name-part> <tp:taxon-name-part taxon-name-part-type="species">malleoforma</tp:taxon-name-part></tp:taxon-name></italic>, <italic><tp:taxon-name><tp:taxon-name-part taxon-name-part-type="genus">Acritoptila</tp:taxon-name-part> <tp:taxon-name-part taxon-name-part-type="species">disjuncta</tp:taxon-name-part></tp:taxon-name></italic> Kelley, 1989, <italic><tp:taxon-name><tp:taxon-name-part taxon-name-part-type="genus">Acritoptila</tp:taxon-name-part> <tp:taxon-name-part taxon-name-part-type="species">crinita</tp:taxon-name-part></tp:taxon-name></italic> Kelley, 1989, <italic><tp:taxon-name><tp:taxon-name-part taxon-name-part-type="genus">Acritoptila</tp:taxon-name-part> <tp:taxon-name-part taxon-name-part-type="species">glossocercus</tp:taxon-name-part></tp:taxon-name></italic> Kelley, 1989 and <italic><tp:taxon-name><tp:taxon-name-part taxon-name-part-type="genus">Acritoptila</tp:taxon-name-part> <tp:taxon-name-part taxon-name-part-type="species">amphapsis</tp:taxon-name-part></tp:taxon-name></italic> Kelley, 1989) <bold>76</bold> <italic><tp:taxon-name><tp:taxon-name-part taxon-name-part-type="genus">Oxyethira</tp:taxon-name-part> <tp:taxon-name-part taxon-name-part-type="species">perignonica</tp:taxon-name-part></tp:taxon-name></italic> sp. n. (collected together with the hydroptilid species <italic><tp:taxon-name><tp:taxon-name-part taxon-name-part-type="genus">Oxyethira</tp:taxon-name-part> <tp:taxon-name-part taxon-name-part-type="species">oropedion</tp:taxon-name-part></tp:taxon-name></italic>) <bold>77</bold> <italic><tp:taxon-name><tp:taxon-name-part taxon-name-part-type="genus">Oxyethira</tp:taxon-name-part> <tp:taxon-name-part taxon-name-part-type="species">abbreviata</tp:taxon-name-part></tp:taxon-name></italic> sp. n. (no other <tp:taxon-name><tp:taxon-name-part taxon-name-part-type="family">Hydroptilidae</tp:taxon-name-part></tp:taxon-name> species collected at this site) <bold>78</bold> <italic><tp:taxon-name><tp:taxon-name-part taxon-name-part-type="genus">Oxyethira</tp:taxon-name-part> <tp:taxon-name-part taxon-name-part-type="species">incurvata</tp:taxon-name-part></tp:taxon-name></italic> (collected together with the hydroptilid species <italic><tp:taxon-name><tp:taxon-name-part taxon-name-part-type="genus">Oxyethira</tp:taxon-name-part> <tp:taxon-name-part taxon-name-part-type="species">caledonensis</tp:taxon-name-part></tp:taxon-name></italic>) <bold>79</bold> <italic><tp:taxon-name><tp:taxon-name-part taxon-name-part-type="genus">Oxyethira</tp:taxon-name-part> <tp:taxon-name-part taxon-name-part-type="species">parinsularis</tp:taxon-name-part></tp:taxon-name></italic> sp. n. and <italic><tp:taxon-name><tp:taxon-name-part taxon-name-part-type="genus">Oxyethira</tp:taxon-name-part> <tp:taxon-name-part taxon-name-part-type="species">quadrata</tp:taxon-name-part></tp:taxon-name></italic> sp. n. (collected together with the hydroptilid species <italic><tp:taxon-name><tp:taxon-name-part taxon-name-part-type="genus">Oxyethira</tp:taxon-name-part> <tp:taxon-name-part taxon-name-part-type="species">incurvata</tp:taxon-name-part></tp:taxon-name></italic> sp. n., <italic><tp:taxon-name><tp:taxon-name-part taxon-name-part-type="genus">Oxyethira</tp:taxon-name-part> <tp:taxon-name-part taxon-name-part-type="species">caledonensis</tp:taxon-name-part></tp:taxon-name></italic>, <italic><tp:taxon-name><tp:taxon-name-part taxon-name-part-type="genus">Oxyethira</tp:taxon-name-part> <tp:taxon-name-part taxon-name-part-type="species">houailou</tp:taxon-name-part></tp:taxon-name></italic> sp. n., <italic><tp:taxon-name><tp:taxon-name-part taxon-name-part-type="genus">Oxyethira</tp:taxon-name-part> <tp:taxon-name-part taxon-name-part-type="species">insularis</tp:taxon-name-part></tp:taxon-name></italic>, <italic><tp:taxon-name><tp:taxon-name-part taxon-name-part-type="genus">Oxyethira</tp:taxon-name-part> <tp:taxon-name-part taxon-name-part-type="species">oropedion</tp:taxon-name-part></tp:taxon-name></italic>, <italic><tp:taxon-name><tp:taxon-name-part taxon-name-part-type="genus">Oxyethira</tp:taxon-name-part> <tp:taxon-name-part taxon-name-part-type="species">melasma</tp:taxon-name-part></tp:taxon-name></italic>, <italic><tp:taxon-name><tp:taxon-name-part taxon-name-part-type="genus">Oxyethira</tp:taxon-name-part> <tp:taxon-name-part taxon-name-part-type="species">digitata</tp:taxon-name-part></tp:taxon-name></italic> sp. n., <italic><tp:taxon-name><tp:taxon-name-part taxon-name-part-type="genus">Acritoptila</tp:taxon-name-part> <tp:taxon-name-part taxon-name-part-type="species">disjuncta</tp:taxon-name-part></tp:taxon-name></italic>, <italic><tp:taxon-name><tp:taxon-name-part taxon-name-part-type="genus">Acritoptila</tp:taxon-name-part> <tp:taxon-name-part taxon-name-part-type="species">crinita</tp:taxon-name-part></tp:taxon-name></italic>, <italic><tp:taxon-name><tp:taxon-name-part taxon-name-part-type="genus">Acritoptila</tp:taxon-name-part> <tp:taxon-name-part taxon-name-part-type="species">ouenghica</tp:taxon-name-part></tp:taxon-name></italic> Wells, 1995, <italic><tp:taxon-name><tp:taxon-name-part taxon-name-part-type="genus">Caledonotrichia</tp:taxon-name-part> <tp:taxon-name-part taxon-name-part-type="species">illiesi</tp:taxon-name-part></tp:taxon-name></italic> Sykora, 1967, <italic><tp:taxon-name><tp:taxon-name-part taxon-name-part-type="genus">Caledonotrichia</tp:taxon-name-part> <tp:taxon-name-part taxon-name-part-type="species">minuta</tp:taxon-name-part></tp:taxon-name></italic> Wells, Johanson &amp; Mary-Sasal, 2013, <italic><tp:taxon-name><tp:taxon-name-part taxon-name-part-type="genus">Caledonotrichia</tp:taxon-name-part> <tp:taxon-name-part taxon-name-part-type="species">ouinnica</tp:taxon-name-part></tp:taxon-name></italic> Wells, Johanson &amp; Mary-Sasal, 2013, <italic><tp:taxon-name><tp:taxon-name-part taxon-name-part-type="genus">Caledonotrichia</tp:taxon-name-part> <tp:taxon-name-part taxon-name-part-type="species">nyurga</tp:taxon-name-part></tp:taxon-name></italic> Oláh &amp; Johanson, 2010, <italic><tp:taxon-name><tp:taxon-name-part taxon-name-part-type="genus">Paroxyethira</tp:taxon-name-part> <tp:taxon-name-part taxon-name-part-type="species">atypica</tp:taxon-name-part></tp:taxon-name></italic> Wells &amp; Johanson, 2012 and <italic><tp:taxon-name><tp:taxon-name-part taxon-name-part-type="genus">Paroxyethira</tp:taxon-name-part> <tp:taxon-name-part taxon-name-part-type="species">dzumac</tp:taxon-name-part></tp:taxon-name></italic> Wells &amp; Johanson, 2012) <bold>80</bold> <italic><tp:taxon-name><tp:taxon-name-part taxon-name-part-type="genus">Oxyethira</tp:taxon-name-part> <tp:taxon-name-part taxon-name-part-type="species">dorsennus</tp:taxon-name-part></tp:taxon-name></italic> sp. n. (collected together with the hydroptilid species <italic><tp:taxon-name><tp:taxon-name-part taxon-name-part-type="genus">Hydroptila</tp:taxon-name-part> <tp:taxon-name-part taxon-name-part-type="species">losida</tp:taxon-name-part></tp:taxon-name></italic> and <italic><tp:taxon-name><tp:taxon-name-part taxon-name-part-type="genus">Paroxyethira</tp:taxon-name-part> <tp:taxon-name-part taxon-name-part-type="species">dumagnes</tp:taxon-name-part></tp:taxon-name></italic> Kelley, 1984).</p></caption><graphic xmlns:xlink="http://www.w3.org/1999/xlink" xlink:href="zookeys-530-037-g009.jpg" position="float" orientation="portrait" xlink:type="simple" id="oo_62353.jpg"/></fig><fig id="F12" position="float" orientation="portrait"><label>Figures 94–101.</label><caption><p>Maps of New Caledonia, with collecting sites plotted for <tp:taxon-name><tp:taxon-name-part taxon-name-part-type="family">Hydroptilidae</tp:taxon-name-part></tp:taxon-name> species. <bold>94</bold> <italic><tp:taxon-name><tp:taxon-name-part taxon-name-part-type="genus">Oxyethira</tp:taxon-name-part> <tp:taxon-name-part taxon-name-part-type="species">houailou</tp:taxon-name-part></tp:taxon-name></italic> sp. n. <bold>95</bold> <italic><tp:taxon-name><tp:taxon-name-part taxon-name-part-type="genus">Oxyethira</tp:taxon-name-part> <tp:taxon-name-part taxon-name-part-type="species">insularis</tp:taxon-name-part></tp:taxon-name></italic> <bold>96</bold> <italic><tp:taxon-name><tp:taxon-name-part taxon-name-part-type="genus">Oxyethira</tp:taxon-name-part> <tp:taxon-name-part taxon-name-part-type="species">parinsularis</tp:taxon-name-part></tp:taxon-name></italic> sp. n. <bold>97</bold> <italic><tp:taxon-name><tp:taxon-name-part taxon-name-part-type="genus">Oxyethira</tp:taxon-name-part> <tp:taxon-name-part taxon-name-part-type="species">oropedion</tp:taxon-name-part></tp:taxon-name></italic> <bold>98</bold> <italic><tp:taxon-name><tp:taxon-name-part taxon-name-part-type="genus">Oxyethira</tp:taxon-name-part> <tp:taxon-name-part taxon-name-part-type="species">quadrata</tp:taxon-name-part></tp:taxon-name></italic> sp. n. <bold>99</bold> <italic><tp:taxon-name><tp:taxon-name-part taxon-name-part-type="genus">Oxyethira</tp:taxon-name-part> <tp:taxon-name-part taxon-name-part-type="species">dorsennus</tp:taxon-name-part></tp:taxon-name></italic> <bold>100</bold> <italic><tp:taxon-name><tp:taxon-name-part taxon-name-part-type="genus">Oxyethira</tp:taxon-name-part> <tp:taxon-name-part taxon-name-part-type="species">indorsennus</tp:taxon-name-part></tp:taxon-name></italic> <bold>101</bold> <italic><tp:taxon-name><tp:taxon-name-part taxon-name-part-type="genus">Oxyethira</tp:taxon-name-part> <tp:taxon-name-part taxon-name-part-type="species">rougensis</tp:taxon-name-part></tp:taxon-name></italic> sp. n.</p></caption><graphic xmlns:xlink="http://www.w3.org/1999/xlink" xlink:href="zookeys-530-037-g012.jpg" position="float" orientation="portrait" xlink:type="simple" id="oo_62356.jpg"/></fig></tp:treatment-sec></tp:taxon-treatment>
