# Supplementary material for: Review of New Caledonian species of Oxyethira Eaton, with description of 17 new species, and new records for Hydroptila Dalman and Hellyethira Neboiss (Trichoptera, Hydroptilidae)
Source: Zookeys. 2015 Oct 28;(530):37–90. doi: 10.3897/zookeys.530.6047 (PMC4668906; doi:10.3897/zookeys.530.6047)
Supplement: XML Treatment for Oxyethira (Pacificotrichia) dorsennus [file zookeys.530.6047-treatment14.xml]

<!DOCTYPE tp:taxon-treatment
  PUBLIC "-//TaxonX//DTD Taxonomic Treatment Publishing DTD v0 20100105//EN" "tax-treatment-NSO.dtd">
<tp:taxon-treatment xmlns:tp="http://www.plazi.org/taxpub"><tp:treatment-meta><kwd-group><label>Taxon classification</label><kwd><named-content content-type="kingdom">Animalia</named-content></kwd><kwd><named-content content-type="order">Trichoptera</named-content></kwd><kwd><named-content content-type="family">Hydroptilidae</named-content></kwd></kwd-group><mixed-citation publication-type="journal"><person-group><name><surname>Wells</surname><given-names>Alice</given-names></name><name><surname>Johanson</surname><given-names>Kjell Arne</given-names></name></person-group><article-title>Review of New Caledonian species of <italic><tp:taxon-name><tp:taxon-name-part taxon-name-part-type="genus">Oxyethira</tp:taxon-name-part></tp:taxon-name></italic> Eaton, with description of 17 new species, and new records for <italic><tp:taxon-name><tp:taxon-name-part taxon-name-part-type="genus">Hydroptila</tp:taxon-name-part></tp:taxon-name></italic> Dalman and <italic><tp:taxon-name><tp:taxon-name-part taxon-name-part-type="genus">Hellyethira</tp:taxon-name-part></tp:taxon-name></italic> Neboiss (<tp:taxon-name><tp:taxon-name-part taxon-name-part-type="order">Trichoptera</tp:taxon-name-part></tp:taxon-name>, <tp:taxon-name><tp:taxon-name-part taxon-name-part-type="family">Hydroptilidae</tp:taxon-name-part></tp:taxon-name>)</article-title><source>Zookeys</source><day>28</day><month>10</month><year>2015</year><volume>2015</volume><issue>530</issue><fpage>37</fpage><lpage>90</lpage><pub-id pub-id-type="doi">10.3897/zookeys.530.6047</pub-id></mixed-citation></tp:treatment-meta><tp:nomenclature><tp:taxon-name>
                                <tp:taxon-name-part taxon-name-part-type="genus">Oxyethira</tp:taxon-name-part>
                                (<tp:taxon-name-part taxon-name-part-type="subgenus">Pacificotrichia</tp:taxon-name-part>)
                                <tp:taxon-name-part taxon-name-part-type="species">dorsennus</tp:taxon-name-part>
                            </tp:taxon-name><tp:taxon-authority>Kelley</tp:taxon-authority><xref ref-type="fig" rid="F4">Figs 39</xref><xref ref-type="fig" rid="F4">, 40</xref><xref ref-type="fig" rid="F9">, 80</xref><xref ref-type="fig" rid="F12">, 99</xref><tp:nomenclature-citation-list><tp:nomenclature-citation><tp:taxon-name><tp:taxon-name-part taxon-name-part-type="genus">Oxyethira</tp:taxon-name-part> <tp:taxon-name-part taxon-name-part-type="species">dorsennus</tp:taxon-name-part></tp:taxon-name><comment> Kelley, 1989: 199, figs 35, 44, 58.</comment></tp:nomenclature-citation></tp:nomenclature-citation-list></tp:nomenclature><tp:treatment-sec sec-type="Revised diagnosis"><title>Revised diagnosis.</title><p>Males are distinguished from the closely similar <italic><tp:taxon-name><tp:taxon-name-part taxon-name-part-type="genus">Oxyethira</tp:taxon-name-part> <tp:taxon-name-part taxon-name-part-type="species">indorsennus</tp:taxon-name-part></tp:taxon-name></italic> by having spur formula 0,2,4, apical margins of gonopods truncate and subgenital process triangular rather than rounded as in <italic><tp:taxon-name><tp:taxon-name-part taxon-name-part-type="genus">Oxyethira</tp:taxon-name-part> <tp:taxon-name-part taxon-name-part-type="species">indorsennus</tp:taxon-name-part></tp:taxon-name></italic>. These features also distinguish <italic><tp:taxon-name><tp:taxon-name-part taxon-name-part-type="genus">Oxyethira</tp:taxon-name-part> <tp:taxon-name-part taxon-name-part-type="species">dorsennus</tp:taxon-name-part></tp:taxon-name></italic> from <italic><tp:taxon-name><tp:taxon-name-part taxon-name-part-type="genus">Oxyethira</tp:taxon-name-part> <tp:taxon-name-part taxon-name-part-type="species">oropedion</tp:taxon-name-part></tp:taxon-name></italic>, which has apically well-separated gonopods with a pair of small setose lobes midventrally. <xref ref-type="bibr" rid="B5">Kelley (1989)</xref> distinguished <italic><tp:taxon-name><tp:taxon-name-part taxon-name-part-type="genus">Oxyethira</tp:taxon-name-part> <tp:taxon-name-part taxon-name-part-type="species">dorsennus</tp:taxon-name-part></tp:taxon-name></italic> from <italic><tp:taxon-name><tp:taxon-name-part taxon-name-part-type="genus">Oxyethira</tp:taxon-name-part> <tp:taxon-name-part taxon-name-part-type="species">indorsennus</tp:taxon-name-part></tp:taxon-name></italic> on the basis of spur count and the shape of dorsum [abdominal segment] VIII; this latter feature, however, appears to be less reliable than the shape of genital structures.</p><p>Male, antennae with 24 flagellomeres, flagellomeres rectangular in profile, without <italic>sensilla placodea</italic>. Anterior wing length, 1.5–2.1 mm (n=2). Tibial spurs 0,2,4. Abdominal sternite VII with short strong spur medially, offset from distal margin.</p></tp:treatment-sec><tp:treatment-sec sec-type="material"><title>Material examined.</title><p><bold>Holotype.</bold> Male, New Caledonia, mountain stream up Boulari River, (<named-content xmlns:xlink="http://www.w3.org/1999/xlink" content-type="dwc:institutional_code" xlink:type="simple">BPBM</named-content>). <bold>Other material.</bold> 1 male (on slide), Province Sud, Couvelée River at Haute Couvelée, 2.8 km SV summit of Mt Piditéré, 3.5 km NNE Dumbéa, <named-content xmlns:xlink="http://www.w3.org/1999/xlink" content-type="dwc:verbatimCoordinates" xlink:type="simple">22°07.405'S, 166°28.023'E</named-content>, 27 m, 28.xi.2003, light trap, loc#052, leg. K.A. Johanson (<named-content xmlns:xlink="http://www.w3.org/1999/xlink" content-type="dwc:institutional_code" xlink:type="simple">NHRS</named-content>); 1 male (on slide), Province Sud, Xwé Pemöu Stream, 300 m N bridge over Dathio River at Atè, 6.2 km WNW Thio, <named-content xmlns:xlink="http://www.w3.org/1999/xlink" content-type="dwc:verbatimCoordinates" xlink:type="simple">21.58835°S, 166.15117°E</named-content>, 13 m, 29.xi.2003, light trap, loc#056, leg. K.A. Johanson (<named-content xmlns:xlink="http://www.w3.org/1999/xlink" content-type="dwc:institutional_code" xlink:type="simple">NHRS</named-content>); 1 male, Province Sud, lower part Rivière des Pirogues, 800 m WNW summit of Mont Imbaah, 4.7 km E Lucky Creek in Plum, <named-content xmlns:xlink="http://www.w3.org/1999/xlink" content-type="dwc:verbatimCoordinates" xlink:type="simple">22°18.559'S 166°41.227'E</named-content>, 1.3 m, 1.xii.2003, light trap, loc#059, leg. K.A. Johanson (<named-content xmlns:xlink="http://www.w3.org/1999/xlink" content-type="dwc:institutional_code" xlink:type="simple">NHRS</named-content>).</p></tp:treatment-sec><tp:treatment-sec sec-type="Remarks"><title>Remarks.</title><p>Only three further specimens of this species have been identified, all from the south of the island (Fig. <xref ref-type="fig" rid="F12">99</xref>). They conform in detail with the type. A photograph of the type locality with the trap is rendered in Fig. <xref ref-type="fig" rid="F9">80</xref>.</p></tp:treatment-sec><tp:treatment-sec><!--Section generated to contain objects referenced in tp:taxon-treatment.--><fig id="F4" position="float" orientation="portrait"><label>Figures 35–43.</label><caption><p><italic><tp:taxon-name><tp:taxon-name-part taxon-name-part-type="genus">Oxyethira</tp:taxon-name-part></tp:taxon-name></italic> species male genitalia. <bold>35–37</bold> <italic><tp:taxon-name><tp:taxon-name-part taxon-name-part-type="genus">Oxyethira</tp:taxon-name-part> <tp:taxon-name-part taxon-name-part-type="species">oropedion</tp:taxon-name-part></tp:taxon-name></italic> Kelley, phallic apparatus, ventral and lateral views <bold>38</bold> <italic><tp:taxon-name><tp:taxon-name-part taxon-name-part-type="genus">Oxyethira</tp:taxon-name-part> <tp:taxon-name-part taxon-name-part-type="species">quadrata</tp:taxon-name-part></tp:taxon-name></italic> sp. n. ventral view <bold>39, 40</bold> <italic><tp:taxon-name><tp:taxon-name-part taxon-name-part-type="genus">Oxyethira</tp:taxon-name-part> <tp:taxon-name-part taxon-name-part-type="species">dorsennus</tp:taxon-name-part></tp:taxon-name></italic> Kelley, lateral and ventral views <bold>41–43</bold> <italic><tp:taxon-name><tp:taxon-name-part taxon-name-part-type="genus">Oxyethira</tp:taxon-name-part> <tp:taxon-name-part taxon-name-part-type="species">indorsennus</tp:taxon-name-part></tp:taxon-name></italic> Kelley, lateral view, phallic apparatus and ventral view. Abbreviations: <abbrev xmlns:xlink="http://www.w3.org/1999/xlink" xlink:type="simple">gon<def><p> = gonopod</p></def></abbrev>; <abbrev xmlns:xlink="http://www.w3.org/1999/xlink" xlink:type="simple">sp<def><p> = subgenital process</p></def></abbrev>; <abbrev xmlns:xlink="http://www.w3.org/1999/xlink" xlink:type="simple">st lb<def><p> = setose lobe of subgenital process</p></def></abbrev>; VIII, IX = abdominal segments VIII and IX.</p></caption><graphic xmlns:xlink="http://www.w3.org/1999/xlink" xlink:href="zookeys-530-037-g004.jpg" position="float" orientation="portrait" xlink:type="simple" id="oo_62348.jpg"/></fig><fig id="F9" position="float" orientation="portrait"><label>Figures 75–80.</label><caption><p>Type localities of <italic><tp:taxon-name><tp:taxon-name-part taxon-name-part-type="genus">Oxyethira</tp:taxon-name-part></tp:taxon-name></italic> species. <bold>75</bold> <italic><tp:taxon-name><tp:taxon-name-part taxon-name-part-type="genus">Oxyethira</tp:taxon-name-part> <tp:taxon-name-part taxon-name-part-type="species">tiwaka</tp:taxon-name-part></tp:taxon-name></italic> sp. n. and <italic><tp:taxon-name><tp:taxon-name-part taxon-name-part-type="genus">Oxyethira</tp:taxon-name-part> <tp:taxon-name-part taxon-name-part-type="species">ouenghi</tp:taxon-name-part></tp:taxon-name></italic> sp. n. (collected together with the hydroptilid species <italic><tp:taxon-name><tp:taxon-name-part taxon-name-part-type="genus">Oxyethira</tp:taxon-name-part> <tp:taxon-name-part taxon-name-part-type="species">caledonensis</tp:taxon-name-part></tp:taxon-name></italic>, <italic><tp:taxon-name><tp:taxon-name-part taxon-name-part-type="genus">Oxyethira</tp:taxon-name-part> <tp:taxon-name-part taxon-name-part-type="species">oropedion</tp:taxon-name-part></tp:taxon-name></italic>, <italic><tp:taxon-name><tp:taxon-name-part taxon-name-part-type="genus">Oxyethira</tp:taxon-name-part> <tp:taxon-name-part taxon-name-part-type="species">indorsennus</tp:taxon-name-part></tp:taxon-name></italic>, <italic><tp:taxon-name><tp:taxon-name-part taxon-name-part-type="genus">Oxyethira</tp:taxon-name-part> <tp:taxon-name-part taxon-name-part-type="species">incana</tp:taxon-name-part></tp:taxon-name></italic>, <italic><tp:taxon-name><tp:taxon-name-part taxon-name-part-type="genus">Hydroptila</tp:taxon-name-part> <tp:taxon-name-part taxon-name-part-type="species">losida</tp:taxon-name-part></tp:taxon-name></italic>, <italic><tp:taxon-name><tp:taxon-name-part taxon-name-part-type="genus">Hellyethira</tp:taxon-name-part> <tp:taxon-name-part taxon-name-part-type="species">malleoforma</tp:taxon-name-part></tp:taxon-name></italic>, <italic><tp:taxon-name><tp:taxon-name-part taxon-name-part-type="genus">Acritoptila</tp:taxon-name-part> <tp:taxon-name-part taxon-name-part-type="species">disjuncta</tp:taxon-name-part></tp:taxon-name></italic> Kelley, 1989, <italic><tp:taxon-name><tp:taxon-name-part taxon-name-part-type="genus">Acritoptila</tp:taxon-name-part> <tp:taxon-name-part taxon-name-part-type="species">crinita</tp:taxon-name-part></tp:taxon-name></italic> Kelley, 1989, <italic><tp:taxon-name><tp:taxon-name-part taxon-name-part-type="genus">Acritoptila</tp:taxon-name-part> <tp:taxon-name-part taxon-name-part-type="species">glossocercus</tp:taxon-name-part></tp:taxon-name></italic> Kelley, 1989 and <italic><tp:taxon-name><tp:taxon-name-part taxon-name-part-type="genus">Acritoptila</tp:taxon-name-part> <tp:taxon-name-part taxon-name-part-type="species">amphapsis</tp:taxon-name-part></tp:taxon-name></italic> Kelley, 1989) <bold>76</bold> <italic><tp:taxon-name><tp:taxon-name-part taxon-name-part-type="genus">Oxyethira</tp:taxon-name-part> <tp:taxon-name-part taxon-name-part-type="species">perignonica</tp:taxon-name-part></tp:taxon-name></italic> sp. n. (collected together with the hydroptilid species <italic><tp:taxon-name><tp:taxon-name-part taxon-name-part-type="genus">Oxyethira</tp:taxon-name-part> <tp:taxon-name-part taxon-name-part-type="species">oropedion</tp:taxon-name-part></tp:taxon-name></italic>) <bold>77</bold> <italic><tp:taxon-name><tp:taxon-name-part taxon-name-part-type="genus">Oxyethira</tp:taxon-name-part> <tp:taxon-name-part taxon-name-part-type="species">abbreviata</tp:taxon-name-part></tp:taxon-name></italic> sp. n. (no other <tp:taxon-name><tp:taxon-name-part taxon-name-part-type="family">Hydroptilidae</tp:taxon-name-part></tp:taxon-name> species collected at this site) <bold>78</bold> <italic><tp:taxon-name><tp:taxon-name-part taxon-name-part-type="genus">Oxyethira</tp:taxon-name-part> <tp:taxon-name-part taxon-name-part-type="species">incurvata</tp:taxon-name-part></tp:taxon-name></italic> (collected together with the hydroptilid species <italic><tp:taxon-name><tp:taxon-name-part taxon-name-part-type="genus">Oxyethira</tp:taxon-name-part> <tp:taxon-name-part taxon-name-part-type="species">caledonensis</tp:taxon-name-part></tp:taxon-name></italic>) <bold>79</bold> <italic><tp:taxon-name><tp:taxon-name-part taxon-name-part-type="genus">Oxyethira</tp:taxon-name-part> <tp:taxon-name-part taxon-name-part-type="species">parinsularis</tp:taxon-name-part></tp:taxon-name></italic> sp. n. and <italic><tp:taxon-name><tp:taxon-name-part taxon-name-part-type="genus">Oxyethira</tp:taxon-name-part> <tp:taxon-name-part taxon-name-part-type="species">quadrata</tp:taxon-name-part></tp:taxon-name></italic> sp. n. (collected together with the hydroptilid species <italic><tp:taxon-name><tp:taxon-name-part taxon-name-part-type="genus">Oxyethira</tp:taxon-name-part> <tp:taxon-name-part taxon-name-part-type="species">incurvata</tp:taxon-name-part></tp:taxon-name></italic> sp. n., <italic><tp:taxon-name><tp:taxon-name-part taxon-name-part-type="genus">Oxyethira</tp:taxon-name-part> <tp:taxon-name-part taxon-name-part-type="species">caledonensis</tp:taxon-name-part></tp:taxon-name></italic>, <italic><tp:taxon-name><tp:taxon-name-part taxon-name-part-type="genus">Oxyethira</tp:taxon-name-part> <tp:taxon-name-part taxon-name-part-type="species">houailou</tp:taxon-name-part></tp:taxon-name></italic> sp. n., <italic><tp:taxon-name><tp:taxon-name-part taxon-name-part-type="genus">Oxyethira</tp:taxon-name-part> <tp:taxon-name-part taxon-name-part-type="species">insularis</tp:taxon-name-part></tp:taxon-name></italic>, <italic><tp:taxon-name><tp:taxon-name-part taxon-name-part-type="genus">Oxyethira</tp:taxon-name-part> <tp:taxon-name-part taxon-name-part-type="species">oropedion</tp:taxon-name-part></tp:taxon-name></italic>, <italic><tp:taxon-name><tp:taxon-name-part taxon-name-part-type="genus">Oxyethira</tp:taxon-name-part> <tp:taxon-name-part taxon-name-part-type="species">melasma</tp:taxon-name-part></tp:taxon-name></italic>, <italic><tp:taxon-name><tp:taxon-name-part taxon-name-part-type="genus">Oxyethira</tp:taxon-name-part> <tp:taxon-name-part taxon-name-part-type="species">digitata</tp:taxon-name-part></tp:taxon-name></italic> sp. n., <italic><tp:taxon-name><tp:taxon-name-part taxon-name-part-type="genus">Acritoptila</tp:taxon-name-part> <tp:taxon-name-part taxon-name-part-type="species">disjuncta</tp:taxon-name-part></tp:taxon-name></italic>, <italic><tp:taxon-name><tp:taxon-name-part taxon-name-part-type="genus">Acritoptila</tp:taxon-name-part> <tp:taxon-name-part taxon-name-part-type="species">crinita</tp:taxon-name-part></tp:taxon-name></italic>, <italic><tp:taxon-name><tp:taxon-name-part taxon-name-part-type="genus">Acritoptila</tp:taxon-name-part> <tp:taxon-name-part taxon-name-part-type="species">ouenghica</tp:taxon-name-part></tp:taxon-name></italic> Wells, 1995, <italic><tp:taxon-name><tp:taxon-name-part taxon-name-part-type="genus">Caledonotrichia</tp:taxon-name-part> <tp:taxon-name-part taxon-name-part-type="species">illiesi</tp:taxon-name-part></tp:taxon-name></italic> Sykora, 1967, <italic><tp:taxon-name><tp:taxon-name-part taxon-name-part-type="genus">Caledonotrichia</tp:taxon-name-part> <tp:taxon-name-part taxon-name-part-type="species">minuta</tp:taxon-name-part></tp:taxon-name></italic> Wells, Johanson &amp; Mary-Sasal, 2013, <italic><tp:taxon-name><tp:taxon-name-part taxon-name-part-type="genus">Caledonotrichia</tp:taxon-name-part> <tp:taxon-name-part taxon-name-part-type="species">ouinnica</tp:taxon-name-part></tp:taxon-name></italic> Wells, Johanson &amp; Mary-Sasal, 2013, <italic><tp:taxon-name><tp:taxon-name-part taxon-name-part-type="genus">Caledonotrichia</tp:taxon-name-part> <tp:taxon-name-part taxon-name-part-type="species">nyurga</tp:taxon-name-part></tp:taxon-name></italic> Oláh &amp; Johanson, 2010, <italic><tp:taxon-name><tp:taxon-name-part taxon-name-part-type="genus">Paroxyethira</tp:taxon-name-part> <tp:taxon-name-part taxon-name-part-type="species">atypica</tp:taxon-name-part></tp:taxon-name></italic> Wells &amp; Johanson, 2012 and <italic><tp:taxon-name><tp:taxon-name-part taxon-name-part-type="genus">Paroxyethira</tp:taxon-name-part> <tp:taxon-name-part taxon-name-part-type="species">dzumac</tp:taxon-name-part></tp:taxon-name></italic> Wells &amp; Johanson, 2012) <bold>80</bold> <italic><tp:taxon-name><tp:taxon-name-part taxon-name-part-type="genus">Oxyethira</tp:taxon-name-part> <tp:taxon-name-part taxon-name-part-type="species">dorsennus</tp:taxon-name-part></tp:taxon-name></italic> sp. n. (collected together with the hydroptilid species <italic><tp:taxon-name><tp:taxon-name-part taxon-name-part-type="genus">Hydroptila</tp:taxon-name-part> <tp:taxon-name-part taxon-name-part-type="species">losida</tp:taxon-name-part></tp:taxon-name></italic> and <italic><tp:taxon-name><tp:taxon-name-part taxon-name-part-type="genus">Paroxyethira</tp:taxon-name-part> <tp:taxon-name-part taxon-name-part-type="species">dumagnes</tp:taxon-name-part></tp:taxon-name></italic> Kelley, 1984).</p></caption><graphic xmlns:xlink="http://www.w3.org/1999/xlink" xlink:href="zookeys-530-037-g009.jpg" position="float" orientation="portrait" xlink:type="simple" id="oo_62353.jpg"/></fig><fig id="F12" position="float" orientation="portrait"><label>Figures 94–101.</label><caption><p>Maps of New Caledonia, with collecting sites plotted for <tp:taxon-name><tp:taxon-name-part taxon-name-part-type="family">Hydroptilidae</tp:taxon-name-part></tp:taxon-name> species. <bold>94</bold> <italic><tp:taxon-name><tp:taxon-name-part taxon-name-part-type="genus">Oxyethira</tp:taxon-name-part> <tp:taxon-name-part taxon-name-part-type="species">houailou</tp:taxon-name-part></tp:taxon-name></italic> sp. n. <bold>95</bold> <italic><tp:taxon-name><tp:taxon-name-part taxon-name-part-type="genus">Oxyethira</tp:taxon-name-part> <tp:taxon-name-part taxon-name-part-type="species">insularis</tp:taxon-name-part></tp:taxon-name></italic> <bold>96</bold> <italic><tp:taxon-name><tp:taxon-name-part taxon-name-part-type="genus">Oxyethira</tp:taxon-name-part> <tp:taxon-name-part taxon-name-part-type="species">parinsularis</tp:taxon-name-part></tp:taxon-name></italic> sp. n. <bold>97</bold> <italic><tp:taxon-name><tp:taxon-name-part taxon-name-part-type="genus">Oxyethira</tp:taxon-name-part> <tp:taxon-name-part taxon-name-part-type="species">oropedion</tp:taxon-name-part></tp:taxon-name></italic> <bold>98</bold> <italic><tp:taxon-name><tp:taxon-name-part taxon-name-part-type="genus">Oxyethira</tp:taxon-name-part> <tp:taxon-name-part taxon-name-part-type="species">quadrata</tp:taxon-name-part></tp:taxon-name></italic> sp. n. <bold>99</bold> <italic><tp:taxon-name><tp:taxon-name-part taxon-name-part-type="genus">Oxyethira</tp:taxon-name-part> <tp:taxon-name-part taxon-name-part-type="species">dorsennus</tp:taxon-name-part></tp:taxon-name></italic> <bold>100</bold> <italic><tp:taxon-name><tp:taxon-name-part taxon-name-part-type="genus">Oxyethira</tp:taxon-name-part> <tp:taxon-name-part taxon-name-part-type="species">indorsennus</tp:taxon-name-part></tp:taxon-name></italic> <bold>101</bold> <italic><tp:taxon-name><tp:taxon-name-part taxon-name-part-type="genus">Oxyethira</tp:taxon-name-part> <tp:taxon-name-part taxon-name-part-type="species">rougensis</tp:taxon-name-part></tp:taxon-name></italic> sp. n.</p></caption><graphic xmlns:xlink="http://www.w3.org/1999/xlink" xlink:href="zookeys-530-037-g012.jpg" position="float" orientation="portrait" xlink:type="simple" id="oo_62356.jpg"/></fig></tp:treatment-sec><ref-list><ref id="B5"><mixed-citation xmlns:xlink="http://www.w3.org/1999/xlink" xlink:type="simple"><person-group><name name-style="western"><surname>Kelley</surname><given-names>RW</given-names></name></person-group> (<year>1989</year>) <article-title>New species of micro-caddisflies (<tp:taxon-name><tp:taxon-name-part taxon-name-part-type="order">Trichoptera</tp:taxon-name-part></tp:taxon-name>: <tp:taxon-name><tp:taxon-name-part taxon-name-part-type="family">Hydroptilidae</tp:taxon-name-part></tp:taxon-name>) from New Caledonia, Vanuatu and Fiji.</article-title> <source>Proceedings of the Entomological Society of Washington</source> <volume>91</volume>(<issue>2</issue>): <fpage>190</fpage>–<lpage>202</lpage>. </mixed-citation></ref></ref-list></tp:taxon-treatment>
