# Supplementary material for: Review of New Caledonian species of Oxyethira Eaton, with description of 17 new species, and new records for Hydroptila Dalman and Hellyethira Neboiss (Trichoptera, Hydroptilidae)
Source: Zookeys. 2015 Oct 28;(530):37–90. doi: 10.3897/zookeys.530.6047 (PMC4668906; doi:10.3897/zookeys.530.6047)
Supplement: XML Treatment for Oxyethira (Pacificotrichia) mouirange [file zookeys.530.6047-treatment17.xml]

<!DOCTYPE tp:taxon-treatment
  PUBLIC "-//TaxonX//DTD Taxonomic Treatment Publishing DTD v0 20100105//EN" "tax-treatment-NSO.dtd">
<tp:taxon-treatment xmlns:tp="http://www.plazi.org/taxpub"><tp:treatment-meta><kwd-group><label>Taxon classification</label><kwd><named-content content-type="kingdom">Animalia</named-content></kwd><kwd><named-content content-type="order">Trichoptera</named-content></kwd><kwd><named-content content-type="family">Hydroptilidae</named-content></kwd></kwd-group><mixed-citation publication-type="journal"><person-group><name><surname>Wells</surname><given-names>Alice</given-names></name><name><surname>Johanson</surname><given-names>Kjell Arne</given-names></name></person-group><article-title>Review of New Caledonian species of <italic><tp:taxon-name><tp:taxon-name-part taxon-name-part-type="genus">Oxyethira</tp:taxon-name-part></tp:taxon-name></italic> Eaton, with description of 17 new species, and new records for <italic><tp:taxon-name><tp:taxon-name-part taxon-name-part-type="genus">Hydroptila</tp:taxon-name-part></tp:taxon-name></italic> Dalman and <italic><tp:taxon-name><tp:taxon-name-part taxon-name-part-type="genus">Hellyethira</tp:taxon-name-part></tp:taxon-name></italic> Neboiss (<tp:taxon-name><tp:taxon-name-part taxon-name-part-type="order">Trichoptera</tp:taxon-name-part></tp:taxon-name>, <tp:taxon-name><tp:taxon-name-part taxon-name-part-type="family">Hydroptilidae</tp:taxon-name-part></tp:taxon-name>)</article-title><source>Zookeys</source><day>28</day><month>10</month><year>2015</year><volume>2015</volume><issue>530</issue><fpage>37</fpage><lpage>90</lpage><pub-id pub-id-type="doi">10.3897/zookeys.530.6047</pub-id></mixed-citation></tp:treatment-meta><tp:nomenclature><tp:taxon-name>
                                <tp:taxon-name-part taxon-name-part-type="genus">Oxyethira</tp:taxon-name-part>
                                (<tp:taxon-name-part taxon-name-part-type="subgenus">Pacificotrichia</tp:taxon-name-part>)
                                <tp:taxon-name-part taxon-name-part-type="species">mouirange</tp:taxon-name-part>
                                <object-id xmlns:xlink="http://www.w3.org/1999/xlink" content-type="zoobank" xlink:type="simple">http://zoobank.org/323D9AB1-425C-4A4D-9B82-3DAD6EF9CBE0</object-id>
                            </tp:taxon-name><tp:taxon-status xmlns:xlink="http://www.w3.org/1999/xlink" xlink:type="simple">sp. n.</tp:taxon-status><xref ref-type="fig" rid="F5">Figs 47–49</xref><xref ref-type="fig" rid="F13">, 102</xref><!--PageBreak--></tp:nomenclature><tp:treatment-sec sec-type="Diagnosis"><title>Diagnosis.</title><p>A member of <italic><tp:taxon-name><tp:taxon-name-part taxon-name-part-type="subgenus">Pacificotrichia</tp:taxon-name-part></tp:taxon-name></italic> subgenus, but distinguished from other species by males with discrete, elongate, sub-triangular gonopods.</p></tp:treatment-sec><tp:treatment-sec sec-type="Description"><title>Description</title><p><bold>male.</bold> Antennae with 24–25 flagellomeres; flagellomeres without <italic>sensilla placodea</italic>, rectangular in profile; anterior wing length 1.6–1.7 mm (n=2); tibial spurs 0,3,4; abdominal sternite VII with small sharp median spur.</p><p>Male, genitalia. In ventral view with abdominal segment VIII ovoid, apical margin with wide V-shaped excavation medially; without midventral apodeme; in lateral view, with apical margins broadly rounded; abdominal segment IX almond shaped. Gonopods sharply triangular; subgenital processes fused, forming subtriangular plate that is sharply triangular in lateral view; setose lobes less than half length of plate. Phallic apparatus extremely long, apically bifid, split into two equal-length sections.</p></tp:treatment-sec><tp:treatment-sec sec-type="material"><title>Material examined.</title><p><bold>Holotype.</bold> Male (on slide), New Caledonia, Province Sud, Monts Kwa Ne Mwa, on road between Noumea and Yaté, 2.0 km E Pic Mouirange, <named-content xmlns:xlink="http://www.w3.org/1999/xlink" content-type="dwc:verbatimCoordinates" xlink:type="simple">22°12.356'S, 166°40.798'E</named-content>, 220 m, 7–16.xi.2003, Malaise trap, loc#014, leg. K.A. Johanson (<abbrev xmlns:xlink="http://www.w3.org/1999/xlink" content-type="institution" xlink:title="Muséum National d’Histoire Naturelle, Paris, France" xlink:type="simple">MNHP</abbrev>).</p><p><bold>Paratypes.</bold> 2 males (on slides, one headless), collection data as for holotype (<named-content xmlns:xlink="http://www.w3.org/1999/xlink" content-type="dwc:institutional_code" xlink:type="simple">NHRS</named-content>); 1 male, Province Sud, Sarraméa, Xwê Wya River, <named-content xmlns:xlink="http://www.w3.org/1999/xlink" content-type="dwc:verbatimCoordinates" xlink:type="simple">21°38.318'S, 165°51.582'E</named-content>, 127 m, 17–18.i.2004, light trap, loc#121, leg. K.A. Johanson (<named-content xmlns:xlink="http://www.w3.org/1999/xlink" content-type="dwc:institutional_code" xlink:type="simple">NHRS</named-content>).</p></tp:treatment-sec><tp:treatment-sec sec-type="Etymology"><title>Etymology.</title><p>Named for Mt Mouirange near which the type was collected.</p></tp:treatment-sec><tp:treatment-sec sec-type="Remarks"><title>Remarks.</title><p>Taken only at two well-separated sites in the south of the island (Fig. <xref ref-type="fig" rid="F13">102</xref>).</p></tp:treatment-sec><tp:treatment-sec><!--Section generated to contain objects referenced in tp:taxon-treatment.--><fig id="F5" position="float" orientation="portrait"><label>Figures 44–52.</label><caption><p><italic><tp:taxon-name><tp:taxon-name-part taxon-name-part-type="genus">Oxyethira</tp:taxon-name-part></tp:taxon-name></italic> species male genitalia. <bold>44–46</bold> <italic><tp:taxon-name><tp:taxon-name-part taxon-name-part-type="genus">Oxyethira</tp:taxon-name-part> <tp:taxon-name-part taxon-name-part-type="species">rougensis</tp:taxon-name-part></tp:taxon-name></italic> sp. n., ventral and lateral views and phallic apparatus <bold>47–49</bold> <italic><tp:taxon-name><tp:taxon-name-part taxon-name-part-type="genus">Oxyethira</tp:taxon-name-part> <tp:taxon-name-part taxon-name-part-type="species">mouirange</tp:taxon-name-part></tp:taxon-name></italic> sp. n., ventral view, phallic apparatus and lateral view <bold>50–52</bold> <italic><tp:taxon-name><tp:taxon-name-part taxon-name-part-type="genus">Oxyethira</tp:taxon-name-part> <tp:taxon-name-part taxon-name-part-type="species">ouenghica</tp:taxon-name-part></tp:taxon-name></italic> sp. n., phallic apparatus, ventral and lateral views. Abbreviations: <abbrev xmlns:xlink="http://www.w3.org/1999/xlink" xlink:type="simple">gon<def><p> = gonopod</p></def></abbrev>; <abbrev xmlns:xlink="http://www.w3.org/1999/xlink" xlink:type="simple">sp<def><p> = subgenital process</p></def></abbrev>; <abbrev xmlns:xlink="http://www.w3.org/1999/xlink" xlink:type="simple">st lb<def><p> = setose lobe of subgenital process</p></def></abbrev>; VIII, IX = abdominal segments VIII and IX.</p></caption><graphic xmlns:xlink="http://www.w3.org/1999/xlink" xlink:href="zookeys-530-037-g005.jpg" position="float" orientation="portrait" xlink:type="simple" id="oo_62349.jpg"/></fig><fig id="F13" position="float" orientation="portrait"><label>Figures 102–109.</label><caption><p>Maps of New Caledonia, with collecting sites plotted for <tp:taxon-name><tp:taxon-name-part taxon-name-part-type="family">Hydroptilidae</tp:taxon-name-part></tp:taxon-name> species. <bold>102</bold> <italic><tp:taxon-name><tp:taxon-name-part taxon-name-part-type="genus">Oxyethira</tp:taxon-name-part> <tp:taxon-name-part taxon-name-part-type="species">mouirange</tp:taxon-name-part></tp:taxon-name></italic> sp. n. <bold>103</bold> <italic><tp:taxon-name><tp:taxon-name-part taxon-name-part-type="genus">Oxyethira</tp:taxon-name-part> <tp:taxon-name-part taxon-name-part-type="species">ouenghi</tp:taxon-name-part></tp:taxon-name></italic> sp. n. <bold>104</bold> <italic><tp:taxon-name><tp:taxon-name-part taxon-name-part-type="genus">Oxyethira</tp:taxon-name-part> <tp:taxon-name-part taxon-name-part-type="species">enigmatica</tp:taxon-name-part></tp:taxon-name></italic> sp. n. <bold>105</bold> <italic><tp:taxon-name><tp:taxon-name-part taxon-name-part-type="genus">Oxyethira</tp:taxon-name-part> <tp:taxon-name-part taxon-name-part-type="species">melasma</tp:taxon-name-part></tp:taxon-name></italic> <bold>106</bold> <italic><tp:taxon-name><tp:taxon-name-part taxon-name-part-type="genus">Oxyethira</tp:taxon-name-part> <tp:taxon-name-part taxon-name-part-type="species">nehoue</tp:taxon-name-part></tp:taxon-name></italic> sp. n. <bold>107</bold> <italic><tp:taxon-name><tp:taxon-name-part taxon-name-part-type="genus">Oxyethira</tp:taxon-name-part> <tp:taxon-name-part taxon-name-part-type="species">scutica</tp:taxon-name-part></tp:taxon-name></italic> <bold>108</bold> <italic><tp:taxon-name><tp:taxon-name-part taxon-name-part-type="genus">Oxyethira</tp:taxon-name-part> <tp:taxon-name-part taxon-name-part-type="species">spicula</tp:taxon-name-part></tp:taxon-name></italic> sp. <bold>109</bold> <italic><tp:taxon-name><tp:taxon-name-part taxon-name-part-type="genus">Oxyethira</tp:taxon-name-part> <tp:taxon-name-part taxon-name-part-type="species">digitata</tp:taxon-name-part></tp:taxon-name></italic> sp. n.</p></caption><graphic xmlns:xlink="http://www.w3.org/1999/xlink" xlink:href="zookeys-530-037-g013.jpg" position="float" orientation="portrait" xlink:type="simple" id="oo_62357.jpg"/></fig></tp:treatment-sec></tp:taxon-treatment>
