# Supplementary material for: Review of New Caledonian species of Oxyethira Eaton, with description of 17 new species, and new records for Hydroptila Dalman and Hellyethira Neboiss (Trichoptera, Hydroptilidae)
Source: Zookeys. 2015 Oct 28;(530):37–90. doi: 10.3897/zookeys.530.6047 (PMC4668906; doi:10.3897/zookeys.530.6047)
Supplement: XML Treatment for Oxyethira (Pacificotrichia) scutica [file zookeys.530.6047-treatment22.xml]

<!DOCTYPE tp:taxon-treatment
  PUBLIC "-//TaxonX//DTD Taxonomic Treatment Publishing DTD v0 20100105//EN" "tax-treatment-NSO.dtd">
<tp:taxon-treatment xmlns:tp="http://www.plazi.org/taxpub"><tp:treatment-meta><kwd-group><label>Taxon classification</label><kwd><named-content content-type="kingdom">Animalia</named-content></kwd><kwd><named-content content-type="order">Trichoptera</named-content></kwd><kwd><named-content content-type="family">Hydroptilidae</named-content></kwd></kwd-group><mixed-citation publication-type="journal"><person-group><name><surname>Wells</surname><given-names>Alice</given-names></name><name><surname>Johanson</surname><given-names>Kjell Arne</given-names></name></person-group><article-title>Review of New Caledonian species of <italic><tp:taxon-name><tp:taxon-name-part taxon-name-part-type="genus">Oxyethira</tp:taxon-name-part></tp:taxon-name></italic> Eaton, with description of 17 new species, and new records for <italic><tp:taxon-name><tp:taxon-name-part taxon-name-part-type="genus">Hydroptila</tp:taxon-name-part></tp:taxon-name></italic> Dalman and <italic><tp:taxon-name><tp:taxon-name-part taxon-name-part-type="genus">Hellyethira</tp:taxon-name-part></tp:taxon-name></italic> Neboiss (<tp:taxon-name><tp:taxon-name-part taxon-name-part-type="order">Trichoptera</tp:taxon-name-part></tp:taxon-name>, <tp:taxon-name><tp:taxon-name-part taxon-name-part-type="family">Hydroptilidae</tp:taxon-name-part></tp:taxon-name>)</article-title><source>Zookeys</source><day>28</day><month>10</month><year>2015</year><volume>2015</volume><issue>530</issue><fpage>37</fpage><lpage>90</lpage><pub-id pub-id-type="doi">10.3897/zookeys.530.6047</pub-id></mixed-citation></tp:treatment-meta><tp:nomenclature><tp:taxon-name>
                                <tp:taxon-name-part taxon-name-part-type="genus">Oxyethira</tp:taxon-name-part>
                                (<tp:taxon-name-part taxon-name-part-type="subgenus">Pacificotrichia</tp:taxon-name-part>)
                                <tp:taxon-name-part taxon-name-part-type="species">scutica</tp:taxon-name-part>
                            </tp:taxon-name><tp:taxon-authority>Kelley</tp:taxon-authority><xref ref-type="fig" rid="F7">Figs 61–63</xref><xref ref-type="fig" rid="F13">, 107</xref><!--PageBreak--><tp:nomenclature-citation-list><tp:nomenclature-citation><tp:taxon-name><tp:taxon-name-part taxon-name-part-type="genus">Oxyethira</tp:taxon-name-part> <tp:taxon-name-part taxon-name-part-type="species">scutica</tp:taxon-name-part></tp:taxon-name><comment> Kelley, 1989: 200, figs 39, 47, 52, 53, 61.</comment></tp:nomenclature-citation></tp:nomenclature-citation-list></tp:nomenclature><tp:treatment-sec sec-type="Diagnosis"><title>Diagnosis.</title><p>Males superficially resemble those of <italic><tp:taxon-name><tp:taxon-name-part taxon-name-part-type="genus">Oxyethira</tp:taxon-name-part> <tp:taxon-name-part taxon-name-part-type="species">enigmatica</tp:taxon-name-part></tp:taxon-name></italic>, having a long apical process on the phallic apparatus, antennae with 23–25 flagellomeres, and spur formula of 0,2,4, but are distinguished by apical process on phallic apparatus longer and thread-or whip-like in appearance, rather than strap-like as in <italic><tp:taxon-name><tp:taxon-name-part taxon-name-part-type="genus">Oxyethira</tp:taxon-name-part> <tp:taxon-name-part taxon-name-part-type="species">enigmatica</tp:taxon-name-part></tp:taxon-name></italic>, and abdominal segment VIII with distal margin of venter of deeply and narrowly excised, compared with shallowly excavated margin of <italic><tp:taxon-name><tp:taxon-name-part taxon-name-part-type="genus">Oxyethira</tp:taxon-name-part> <tp:taxon-name-part taxon-name-part-type="species">enigmatica</tp:taxon-name-part></tp:taxon-name></italic>. Females resemble those of <italic><tp:taxon-name><tp:taxon-name-part taxon-name-part-type="genus">Oxyethira</tp:taxon-name-part> <tp:taxon-name-part taxon-name-part-type="species">oropedion</tp:taxon-name-part></tp:taxon-name></italic> (<xref ref-type="bibr" rid="B5">Kelley 1989</xref>: figs 50, 51, both having abdominal terminalia in form of a slender oviscapt and cerci slender, elongate, about length of segment X, but females of <italic><tp:taxon-name><tp:taxon-name-part taxon-name-part-type="genus">Oxyethira</tp:taxon-name-part> <tp:taxon-name-part taxon-name-part-type="species">scutica</tp:taxon-name-part></tp:taxon-name></italic> lack the darkly sclerotised area on the venter of segment IX (<xref ref-type="bibr" rid="B5">Kelley 1989</xref>: figs 52, 53).</p><p>Antennae: male with 21–24 flagellomeres, flagellomeres subquadrate in profile, without sensilla placodea; female with 18 flagellomeres. Fore wing length: male 1.1–1.5 mm (n=8), female 1.4 mm (n=2). Spurs 0,2,4. Abdominal sternite VII with sharp median spur.</p><fig id="F7" position="float" orientation="portrait"><label>Figures 61–66.</label><caption><p><italic><tp:taxon-name><tp:taxon-name-part taxon-name-part-type="genus">Oxyethira</tp:taxon-name-part></tp:taxon-name></italic> species male genitalia. <bold>61–63</bold> <italic><tp:taxon-name><tp:taxon-name-part taxon-name-part-type="genus">Oxyethira</tp:taxon-name-part> <tp:taxon-name-part taxon-name-part-type="species">scutica</tp:taxon-name-part></tp:taxon-name></italic> Kelley, ventral view and enlarged gonopods and subgenital process, and lateral view <bold>64–66</bold> <italic><tp:taxon-name><tp:taxon-name-part taxon-name-part-type="genus">Oxyethira</tp:taxon-name-part> <tp:taxon-name-part taxon-name-part-type="species">spicula</tp:taxon-name-part></tp:taxon-name></italic> sp. n., ventral view and enlarged gonopods and subgenital process, and lateral view. Abbreviations: <abbrev xmlns:xlink="http://www.w3.org/1999/xlink" xlink:type="simple">gon<def><p> = gonopod</p></def></abbrev>; <abbrev xmlns:xlink="http://www.w3.org/1999/xlink" xlink:type="simple">sp<def><p> = subgenital process</p></def></abbrev>; <abbrev xmlns:xlink="http://www.w3.org/1999/xlink" xlink:type="simple">st lb<def><p> = setose lobe of subgenital process</p></def></abbrev>; VIII, IX = abdominal segments VIII and IX.</p></caption><graphic xmlns:xlink="http://www.w3.org/1999/xlink" xlink:href="zookeys-530-037-g007.jpg" position="float" orientation="portrait" xlink:type="simple" id="oo_62351.jpg"/></fig></tp:treatment-sec><tp:treatment-sec sec-type="material"><title>Material examined.</title><p><bold>Holotype.</bold> Male, New Caledonia, mountain stream up Boulari River, (<named-content xmlns:xlink="http://www.w3.org/1999/xlink" content-type="dwc:institutional_code" xlink:type="simple">BPBM</named-content>). <bold>Other material.</bold> 1 male (on slide), Province Sud, Ouenghi River, Boulouparis, 19.xii,1983, A Wells, (<named-content xmlns:xlink="http://www.w3.org/1999/xlink" content-type="dwc:institutional_code" xlink:type="simple">ANIC</named-content>); 1 male (on slide), Province Sud, side stream to Rivière Blanche, 10.75 km SW Pont Pérignon, <named-content xmlns:xlink="http://www.w3.org/1999/xlink" content-type="dwc:verbatimCoordinates" xlink:type="simple">22°10.073'S, 166°39.903'E</named-content>, 180 m, 6–16.xi.2003, Malaise trap, loc#012, leg. K.A. Johanson (<named-content xmlns:xlink="http://www.w3.org/1999/xlink" content-type="dwc:institutional_code" xlink:type="simple">NHRS</named-content>); 7 males, Province Sud, Monts Kwa Ne Mwa, on road between Noumea and Yaté, 1.5 km E Pic Mouirange, <named-content xmlns:xlink="http://www.w3.org/1999/xlink" content-type="dwc:verbatimCoordinates" xlink:type="simple">22°12.545'S, 166°40.246'E</named-content>, 143 m, 9.xi.2003, light trap, loc#018, leg. K.A. Johanson (<named-content xmlns:xlink="http://www.w3.org/1999/xlink" content-type="dwc:institutional_code" xlink:type="simple">NHRS</named-content>); 2 males, Province Sud, Mt Dzumac, source stream of Ouinne River, at crosspoint to mountain track, <named-content xmlns:xlink="http://www.w3.org/1999/xlink" content-type="dwc:verbatimCoordinates" xlink:type="simple">22°02.218'S, 166°28.566'E</named-content>, 797 m, 18.xi.2003, light trap, loc#032, leg. K.A. Johanson (<named-content xmlns:xlink="http://www.w3.org/1999/xlink" content-type="dwc:institutional_code" xlink:type="simple">NHRS</named-content>); 1 male, 1 female, Province Sud, on road between Noumea and Yaté, 1.0 km NW Pont des Japonais, <named-content xmlns:xlink="http://www.w3.org/1999/xlink" content-type="dwc:verbatimCoordinates" xlink:type="simple">22°11.427'S, 166°42.868'E</named-content>, 113 m, 22.xi–4.xii.2003, Malaise trap, loc#039, leg. K.A. <!--PageBreak-->Johanson (<named-content xmlns:xlink="http://www.w3.org/1999/xlink" content-type="dwc:institutional_code" xlink:type="simple">NHRS</named-content>); 2 male, 1 female, Province Sud, lower part Rivière des Pirogues, 800 m WNW summit of Mont Imbaah, 4.7 km E Lucky Creek in Plum, <named-content xmlns:xlink="http://www.w3.org/1999/xlink" content-type="dwc:verbatimCoordinates" xlink:type="simple">22°18.559'S, 166°41.227'E</named-content>, 1.3 m, 01.xii.2003, light trap, loc#059, leg. K.A. Johanson (<named-content xmlns:xlink="http://www.w3.org/1999/xlink" content-type="dwc:institutional_code" xlink:type="simple">NHRS</named-content>); 10 males, Province Sud, stream draining to Rivière des Pirogues, 850 m E summit of Mont Imbaah, 5.5 km E Lucky Creek in Plum, <named-content xmlns:xlink="http://www.w3.org/1999/xlink" content-type="dwc:verbatimCoordinates" xlink:type="simple">22°16.837'S, 166°42.195'E</named-content>, 31 m, 01.xii.2003, light trap, loc#060, leg. K.A. Johanson (<named-content xmlns:xlink="http://www.w3.org/1999/xlink" content-type="dwc:institutional_code" xlink:type="simple">NHRS</named-content>).</p></tp:treatment-sec><tp:treatment-sec sec-type="Remarks"><title>Remarks.</title><p>This appears to be another southern species (Fig. <xref ref-type="fig" rid="F13">107</xref>).</p></tp:treatment-sec><tp:treatment-sec><!--Section generated to contain objects referenced in tp:taxon-treatment.--><fig id="F13" position="float" orientation="portrait"><label>Figures 102–109.</label><caption><p>Maps of New Caledonia, with collecting sites plotted for <tp:taxon-name><tp:taxon-name-part taxon-name-part-type="family">Hydroptilidae</tp:taxon-name-part></tp:taxon-name> species. <bold>102</bold> <italic><tp:taxon-name><tp:taxon-name-part taxon-name-part-type="genus">Oxyethira</tp:taxon-name-part> <tp:taxon-name-part taxon-name-part-type="species">mouirange</tp:taxon-name-part></tp:taxon-name></italic> sp. n. <bold>103</bold> <italic><tp:taxon-name><tp:taxon-name-part taxon-name-part-type="genus">Oxyethira</tp:taxon-name-part> <tp:taxon-name-part taxon-name-part-type="species">ouenghi</tp:taxon-name-part></tp:taxon-name></italic> sp. n. <bold>104</bold> <italic><tp:taxon-name><tp:taxon-name-part taxon-name-part-type="genus">Oxyethira</tp:taxon-name-part> <tp:taxon-name-part taxon-name-part-type="species">enigmatica</tp:taxon-name-part></tp:taxon-name></italic> sp. n. <bold>105</bold> <italic><tp:taxon-name><tp:taxon-name-part taxon-name-part-type="genus">Oxyethira</tp:taxon-name-part> <tp:taxon-name-part taxon-name-part-type="species">melasma</tp:taxon-name-part></tp:taxon-name></italic> <bold>106</bold> <italic><tp:taxon-name><tp:taxon-name-part taxon-name-part-type="genus">Oxyethira</tp:taxon-name-part> <tp:taxon-name-part taxon-name-part-type="species">nehoue</tp:taxon-name-part></tp:taxon-name></italic> sp. n. <bold>107</bold> <italic><tp:taxon-name><tp:taxon-name-part taxon-name-part-type="genus">Oxyethira</tp:taxon-name-part> <tp:taxon-name-part taxon-name-part-type="species">scutica</tp:taxon-name-part></tp:taxon-name></italic> <bold>108</bold> <italic><tp:taxon-name><tp:taxon-name-part taxon-name-part-type="genus">Oxyethira</tp:taxon-name-part> <tp:taxon-name-part taxon-name-part-type="species">spicula</tp:taxon-name-part></tp:taxon-name></italic> sp. <bold>109</bold> <italic><tp:taxon-name><tp:taxon-name-part taxon-name-part-type="genus">Oxyethira</tp:taxon-name-part> <tp:taxon-name-part taxon-name-part-type="species">digitata</tp:taxon-name-part></tp:taxon-name></italic> sp. n.</p></caption><graphic xmlns:xlink="http://www.w3.org/1999/xlink" xlink:href="zookeys-530-037-g013.jpg" position="float" orientation="portrait" xlink:type="simple" id="oo_62357.jpg"/></fig></tp:treatment-sec><ref-list><ref id="B5"><mixed-citation xmlns:xlink="http://www.w3.org/1999/xlink" xlink:type="simple"><person-group><name name-style="western"><surname>Kelley</surname><given-names>RW</given-names></name></person-group> (<year>1989</year>) <article-title>New species of micro-caddisflies (<tp:taxon-name><tp:taxon-name-part taxon-name-part-type="order">Trichoptera</tp:taxon-name-part></tp:taxon-name>: <tp:taxon-name><tp:taxon-name-part taxon-name-part-type="family">Hydroptilidae</tp:taxon-name-part></tp:taxon-name>) from New Caledonia, Vanuatu and Fiji.</article-title> <source>Proceedings of the Entomological Society of Washington</source> <volume>91</volume>(<issue>2</issue>): <fpage>190</fpage>–<lpage>202</lpage>. </mixed-citation></ref></ref-list></tp:taxon-treatment>
