# Supplementary material for: Review of New Caledonian species of Oxyethira Eaton, with description of 17 new species, and new records for Hydroptila Dalman and Hellyethira Neboiss (Trichoptera, Hydroptilidae)
Source: Zookeys. 2015 Oct 28;(530):37–90. doi: 10.3897/zookeys.530.6047 (PMC4668906; doi:10.3897/zookeys.530.6047)
Supplement: XML Treatment for Hydroptila losida [file zookeys.530.6047-treatment27.xml]

<!DOCTYPE tp:taxon-treatment
  PUBLIC "-//TaxonX//DTD Taxonomic Treatment Publishing DTD v0 20100105//EN" "tax-treatment-NSO.dtd">
<tp:taxon-treatment xmlns:tp="http://www.plazi.org/taxpub"><tp:treatment-meta><kwd-group><label>Taxon classification</label><kwd><named-content content-type="kingdom">Animalia</named-content></kwd><kwd><named-content content-type="order">Trichoptera</named-content></kwd><kwd><named-content content-type="family">Hydroptilidae</named-content></kwd></kwd-group><mixed-citation publication-type="journal"><person-group><name><surname>Wells</surname><given-names>Alice</given-names></name><name><surname>Johanson</surname><given-names>Kjell Arne</given-names></name></person-group><article-title>Review of New Caledonian species of <italic><tp:taxon-name><tp:taxon-name-part taxon-name-part-type="genus">Oxyethira</tp:taxon-name-part></tp:taxon-name></italic> Eaton, with description of 17 new species, and new records for <italic><tp:taxon-name><tp:taxon-name-part taxon-name-part-type="genus">Hydroptila</tp:taxon-name-part></tp:taxon-name></italic> Dalman and <italic><tp:taxon-name><tp:taxon-name-part taxon-name-part-type="genus">Hellyethira</tp:taxon-name-part></tp:taxon-name></italic> Neboiss (<tp:taxon-name><tp:taxon-name-part taxon-name-part-type="order">Trichoptera</tp:taxon-name-part></tp:taxon-name>, <tp:taxon-name><tp:taxon-name-part taxon-name-part-type="family">Hydroptilidae</tp:taxon-name-part></tp:taxon-name>)</article-title><source>Zookeys</source><day>28</day><month>10</month><year>2015</year><volume>2015</volume><issue>530</issue><fpage>37</fpage><lpage>90</lpage><pub-id pub-id-type="doi">10.3897/zookeys.530.6047</pub-id></mixed-citation></tp:treatment-meta><tp:nomenclature><tp:taxon-name>
                            <tp:taxon-name-part taxon-name-part-type="genus">Hydroptila</tp:taxon-name-part>
                            <tp:taxon-name-part taxon-name-part-type="species">losida</tp:taxon-name-part>
                        </tp:taxon-name><tp:taxon-authority>Mosely</tp:taxon-authority><xref ref-type="fig" rid="F14">Fig. 112</xref><tp:nomenclature-citation-list><tp:nomenclature-citation><tp:taxon-name><tp:taxon-name-part taxon-name-part-type="genus">Hydroptila</tp:taxon-name-part> <tp:taxon-name-part taxon-name-part-type="species">losida</tp:taxon-name-part></tp:taxon-name><comment> Mosely, 1953: 505; <xref ref-type="bibr" rid="B16">Wells 1978</xref> [1979]: 757, figs 35–38; <xref ref-type="bibr" rid="B19">Wells 1995</xref>: 231.</comment></tp:nomenclature-citation></tp:nomenclature-citation-list></tp:nomenclature><tp:treatment-sec sec-type="Diagnosis"><title>Diagnosis.</title><p>The only <italic><tp:taxon-name><tp:taxon-name-part taxon-name-part-type="genus">Hydroptila</tp:taxon-name-part></tp:taxon-name></italic> species among New Caledonian micro-caddisflies, <italic><tp:taxon-name><tp:taxon-name-part taxon-name-part-type="genus">Hydroptila</tp:taxon-name-part> <tp:taxon-name-part taxon-name-part-type="species">losida</tp:taxon-name-part></tp:taxon-name></italic> is recognised by the absence of ocelli on the dorsal head, and tibial spur count of 0,2,4; and in the male by gonopods well developed, in ventral view elongate divergent rods, each with a pair of dark spurs distally, in lateral view, club-shaped; and phallic apparatus slender, distally comprising a slender, tapered spine adpressed to the section containing the ejaculatory duct, or in some specimens these two parts are separated and divergent; and in the female by the triangular shape of sternite VIII with the two small triangular sclerotised areas laterally at about half length of the sternite.</p></tp:treatment-sec><tp:treatment-sec sec-type="material"><title>Material examined.</title><p>Numerous males, females, Province Nord, Amoa River, 23 m, loc 20, 12 km W Poindimié, <named-content xmlns:xlink="http://www.w3.org/1999/xlink" content-type="dwc:verbatimCoordinates" xlink:type="simple">22°58.092'S, 165°11.804'E</named-content>, light trap, 26.xi.2001, <!--PageBreak-->leg. K.A. Johanson, T. Pape &amp; B. Viklund(<named-content xmlns:xlink="http://www.w3.org/1999/xlink" content-type="dwc:institutional_code" xlink:type="simple">NHRS</named-content>); 6 females, Province Sud, Col d’Amieu, 323 m, small stony river, loc 24, <named-content xmlns:xlink="http://www.w3.org/1999/xlink" content-type="dwc:verbatimCoordinates" xlink:type="simple">21°34.844'S, 165°49.677'E</named-content>, Malaise trap, 30.xi–5.xii.2001, leg. K.A. Johanson, T. Pape &amp; B. Viklund(<named-content xmlns:xlink="http://www.w3.org/1999/xlink" content-type="dwc:institutional_code" xlink:type="simple">NHRS</named-content>); numerous males, females, Province Nord, 2.8 km ENE Bopope, Rivière Oua Mendiou, 100 m S RPN2 Koné–Poindimié, <named-content xmlns:xlink="http://www.w3.org/1999/xlink" content-type="dwc:verbatimCoordinates" xlink:type="simple">20°54.455'S, 165°06.300'E</named-content>, 78 m, 14.i.2003, light trap, loc#119, leg. K.A. Johanson (<named-content xmlns:xlink="http://www.w3.org/1999/xlink" content-type="dwc:institutional_code" xlink:type="simple">NHRS</named-content>); numerous males, females, Province Sud, Dumbea river, Branche sud, <named-content xmlns:xlink="http://www.w3.org/1999/xlink" content-type="dwc:verbatimCoordinates" xlink:type="simple">22°08.344'S, 166°30.147'E</named-content>, 42 m, 03.xi.2003, light trap, loc#006, leg. K.A. Johanson (<named-content xmlns:xlink="http://www.w3.org/1999/xlink" content-type="dwc:institutional_code" xlink:type="simple">NHRS</named-content>); 3 males, Province Sud, side stream to Rivière Blanche, 10.75 km SW Pont Pérignon, <named-content xmlns:xlink="http://www.w3.org/1999/xlink" content-type="dwc:verbatimCoordinates" xlink:type="simple">22°10.073'S, 166°39.903'E</named-content>, 180 m, 6–16.xi.2003, Malaise trap, loc#012, leg. K.A. Johanson (<named-content xmlns:xlink="http://www.w3.org/1999/xlink" content-type="dwc:institutional_code" xlink:type="simple">NHRS</named-content>); numerous males, females, Province Sud, Monts Kwa Ne Mwa, on road between Noumea and Yaté, 2.0 km E Pic Mouirange, <named-content xmlns:xlink="http://www.w3.org/1999/xlink" content-type="dwc:verbatimCoordinates" xlink:type="simple">22°12.356'S, 166°40.798'E</named-content>, 220 m, 7–16.xi.2003, Malaise trap, loc#014, leg. K.A. Johanson (<named-content xmlns:xlink="http://www.w3.org/1999/xlink" content-type="dwc:institutional_code" xlink:type="simple">NHRS</named-content>); 4 males, 12 females, Province Sud, Sarraméa, 220 m, forest stream, loc 10, <named-content xmlns:xlink="http://www.w3.org/1999/xlink" content-type="dwc:verbatimCoordinates" xlink:type="simple">21°37.883'S 165°51.958'E</named-content>, Malaise trap, 18–21.xi.2001, Leg. K.A. Johanson, T. Pape &amp; B. Viklund; 1 male, 6 females, Province Sud, Sarraméa, 2907 m, stony forest stream, loc 13 <named-content xmlns:xlink="http://www.w3.org/1999/xlink" content-type="dwc:verbatimCoordinates" xlink:type="simple">21°37.097'S 165°49.351'E</named-content>, Malaise trap, 18–21.xi.2001, Leg. K.A. Johanson, T. Pape &amp; B. Viklund (RHNS); 1 male, 2 females, Province Sud, Mt Dzumac, source stream of Ouinne River, near crosspoint to mountain track, <named-content xmlns:xlink="http://www.w3.org/1999/xlink" content-type="dwc:verbatimCoordinates" xlink:type="simple">22°02.439'S, 166°28.646'E</named-content>, 805 m, 18.xi–4.xii.2003, Malaise trap, loc#029, leg. K.A. Johanson (<named-content xmlns:xlink="http://www.w3.org/1999/xlink" content-type="dwc:institutional_code" xlink:type="simple">NHRS</named-content>); numerous males, females, Province Sud, Tamoa River, 700m S road RT1 between Noumea and La Foa, <named-content xmlns:xlink="http://www.w3.org/1999/xlink" content-type="dwc:verbatimCoordinates" xlink:type="simple">22°04.518'S, 166°16.592'E</named-content>, 19.xi.2003, light trap, loc#033, leg. K.A. Johanson (<named-content xmlns:xlink="http://www.w3.org/1999/xlink" content-type="dwc:institutional_code" xlink:type="simple">NHRS</named-content>); numerous males, females, Province Sud, Hwa Hace Mtn, Hwa Motu River, at Pont Wamuttu, 1.0 km E Nassirah, about 200 m upstream bridge, <named-content xmlns:xlink="http://www.w3.org/1999/xlink" content-type="dwc:verbatimCoordinates" xlink:type="simple">21°48.094'S, 166°04.298'E</named-content>, 137 m, 20.xi–12.xii.2003, Malaise trap, loc#034, leg. K.A. Johanson (<named-content xmlns:xlink="http://www.w3.org/1999/xlink" content-type="dwc:institutional_code" xlink:type="simple">NHRS</named-content>); 2 males, 8 females, New Caledonia, Province Sud, stream at Refuge de Farino, 4.0 km W Grand Couli village, <named-content xmlns:xlink="http://www.w3.org/1999/xlink" content-type="dwc:verbatimCoordinates" xlink:type="simple">21°38.934'S, 165°46.845'E</named-content>, 260 m, 25.xi.2003, light trap, loc#044, leg. K.A. Johanson (<named-content xmlns:xlink="http://www.w3.org/1999/xlink" content-type="dwc:institutional_code" xlink:type="simple">NHRS</named-content>); 30 males, Province Sud, St. Vincent, Bongou Stream, at bridge on road to Tribu de Bangou, 700 m N RT1 Noumea–Tontoutu road, <named-content xmlns:xlink="http://www.w3.org/1999/xlink" content-type="dwc:verbatimCoordinates" xlink:type="simple">22°03.477'S, 166°15.718'E</named-content>, 26.xi.2003, light trap, loc#050, leg. K.A. Johanson (<named-content xmlns:xlink="http://www.w3.org/1999/xlink" content-type="dwc:institutional_code" xlink:type="simple">NHRS</named-content>); numerous males, females, Province Sud, Couvelée River at Haute Couvelée, 2.8 km SV summit of Mt Piditéré, 3.5 km NNE Dumbéa, <named-content xmlns:xlink="http://www.w3.org/1999/xlink" content-type="dwc:verbatimCoordinates" xlink:type="simple">22°07.405'S, 166°28.023'E</named-content>, 27 m, 28.xi.2003, light trap, loc#052, leg. K.A. Johanson (<named-content xmlns:xlink="http://www.w3.org/1999/xlink" content-type="dwc:institutional_code" xlink:type="simple">NHRS</named-content>); 3 females, Province Sud, W slope Mt Ningua, Kwé Néco, Stream, at Camp Jacob, 3.7 km WNW summit of Mt Ningua, on Boulouparis–Thio Road, about 50 m upstream road, <named-content xmlns:xlink="http://www.w3.org/1999/xlink" content-type="dwc:verbatimCoordinates" xlink:type="simple">21°43.613'S, 166°06.567'E</named-content>, 150 m, 29.xi–12.xii.2003, Malaise trap, loc#054, leg. K.A. Johanson (<named-content xmlns:xlink="http://www.w3.org/1999/xlink" content-type="dwc:institutional_code" xlink:type="simple">NHRS</named-content>); 4 males, 12 females, Province Sud, lower part of Dumbea River, 1.0 km SSW bridge over Dumbea River at Dumbea, <named-content xmlns:xlink="http://www.w3.org/1999/xlink" content-type="dwc:verbatimCoordinates" xlink:type="simple">22°09.750'S, 166° 26.700'E</named-content>, 0.5 m, 30.xi.2003, light trap, loc#058, leg. K.A. Johanson (<named-content xmlns:xlink="http://www.w3.org/1999/xlink" content-type="dwc:institutional_code" xlink:type="simple">NHRS</named-content>); 1 male, 6 female, Province Sud, lower part Rivière des Pirogues, 800 m WNW summit of Mont Imbaah, 4.7 km E Lucky Creek in Plum, <named-content xmlns:xlink="http://www.w3.org/1999/xlink" content-type="dwc:verbatimCoordinates" xlink:type="simple">22°18.559'S, 166°41.227'E</named-content>, 1.3 m, 01.xii.2003, light trap, loc#059, leg. K.A. Johanson (<named-content xmlns:xlink="http://www.w3.org/1999/xlink" content-type="dwc:institutional_code" xlink:type="simple">NHRS</named-content>); 6 males, 4 females, Province Nord, 50 m upstream bridge on Hienghène–Tnèdo road, 3.9 km S summit <!--PageBreak-->of Mt Tnèda, 2.2 km E Tnèdo, <named-content xmlns:xlink="http://www.w3.org/1999/xlink" content-type="dwc:verbatimCoordinates" xlink:type="simple">20°43.085'S, 164°49.928'E</named-content>, 29 m, 7.xii.2003, light trap, loc#071, leg. K.A. Johanson (<named-content xmlns:xlink="http://www.w3.org/1999/xlink" content-type="dwc:institutional_code" xlink:type="simple">NHRS</named-content>); numerous males, females, Province Nord, 1 m upstream road, below waterfall on Hienghène–Tnèdo road, 2.2 km SSW summit of Mt Unpac, 4.9 km ESE Tnèdo, <named-content xmlns:xlink="http://www.w3.org/1999/xlink" content-type="dwc:verbatimCoordinates" xlink:type="simple">0.73879°S, 164.85508°E</named-content>, 7.xii.2003, light trap, loc#072, leg. K.A. Johanson (<named-content xmlns:xlink="http://www.w3.org/1999/xlink" content-type="dwc:institutional_code" xlink:type="simple">NHRS</named-content>); 1 male, 3 females, Province Nord, stream in Creek de Bambou, 5 m N road RT7 Ouégoa–Koumac, <named-content xmlns:xlink="http://www.w3.org/1999/xlink" content-type="dwc:verbatimCoordinates" xlink:type="simple">20°27.863'S, 164°19.784'E</named-content>, 58 m, 19.xii.2003, Malaise trap, loc#087, leg. K.A. Johanson (<named-content xmlns:xlink="http://www.w3.org/1999/xlink" content-type="dwc:institutional_code" xlink:type="simple">NHRS</named-content>); 3 males, Province Nord, Bouérabate Stream, S Mont Ninndo, along road Barabache–Boulagoma, <named-content xmlns:xlink="http://www.w3.org/1999/xlink" content-type="dwc:verbatimCoordinates" xlink:type="simple">20°17.409'S, 164°11.242'E</named-content>, 60 m, 19.xii.2003–7.i.2004, Malaise trap, loc#089, leg. K.A. Johanson (<named-content xmlns:xlink="http://www.w3.org/1999/xlink" content-type="dwc:institutional_code" xlink:type="simple">NHRS</named-content>); numerous males, females, Province Nord, Rivière Néhoué, camp Amenage de Néhoué, <named-content xmlns:xlink="http://www.w3.org/1999/xlink" content-type="dwc:verbatimCoordinates" xlink:type="simple">20°25.037'S, 164° 13.222'E</named-content>, 12 m, 19.xii.2003, light trap, loc#090, leg. K.A. Johanson (<named-content xmlns:xlink="http://www.w3.org/1999/xlink" content-type="dwc:institutional_code" xlink:type="simple">NHRS</named-content>); numerous males, females, Province Nord, Rivière Néhoué, camp Amenage de Néhoué, <named-content xmlns:xlink="http://www.w3.org/1999/xlink" content-type="dwc:verbatimCoordinates" xlink:type="simple">20°25.015'S, 164°13.245'E</named-content>, 12 m, 19.xii.2003, light trap, loc#091, leg. K.A. Johanson (<named-content xmlns:xlink="http://www.w3.org/1999/xlink" content-type="dwc:institutional_code" xlink:type="simple">NHRS</named-content>); numerous males, females, Province Nord, Héémwâ Pwei River, 50 m upstream bridge on Touho–Hienghene road, 1.0 km N Paola, <named-content xmlns:xlink="http://www.w3.org/1999/xlink" content-type="dwc:verbatimCoordinates" xlink:type="simple">20.76512°S, 165.10979°E</named-content>, 22.xii.2003, light trap, loc#095, leg. K.A. Johanson (<named-content xmlns:xlink="http://www.w3.org/1999/xlink" content-type="dwc:institutional_code" xlink:type="simple">NHRS</named-content>); numerous males, females Province Nord, Ponandou Tiôgé River at Kögi, 3.9 km SSW Touho, <named-content xmlns:xlink="http://www.w3.org/1999/xlink" content-type="dwc:verbatimCoordinates" xlink:type="simple">20°49.043'S, 165°13.551'E</named-content>, 25 m, 26.xii.2003, light trap, loc#100, leg. K.A. Johanson (<named-content xmlns:xlink="http://www.w3.org/1999/xlink" content-type="dwc:institutional_code" xlink:type="simple">NHRS</named-content>); males, females, Province Nord, Plaine des Gaïacs, Rivière Rouge, 14.2 km NW summit of Mt Rouge, 50 m upstream road RT1 Noumea–Koné, <named-content xmlns:xlink="http://www.w3.org/1999/xlink" content-type="dwc:verbatimCoordinates" xlink:type="simple">21°31.573'S, 164°46.690'E</named-content>, 23 m, 2.i.2004, light trap, loc#104, leg. K.A. Johanson (<named-content xmlns:xlink="http://www.w3.org/1999/xlink" content-type="dwc:institutional_code" xlink:type="simple">NHRS</named-content>); 1 male, Province Sud, Creek Froid, 10 m upstream bridge on La Foa–Koindé road, 200 m W crossroad to Ouipouin, <named-content xmlns:xlink="http://www.w3.org/1999/xlink" content-type="dwc:verbatimCoordinates" xlink:type="simple">21°38.581'S, 165°56.672'E</named-content>, 180 m, 4.i.2004, light trap, loc#105, leg. K.A. Johanson (<named-content xmlns:xlink="http://www.w3.org/1999/xlink" content-type="dwc:institutional_code" xlink:type="simple">NHRS</named-content>); 3 males, Province Sud, Fö Néchédeva stream, 2 m upstream bridge on La Foa–Koindé road, <named-content xmlns:xlink="http://www.w3.org/1999/xlink" content-type="dwc:verbatimCoordinates" xlink:type="simple">21°38.812'S, 165°56.076'E</named-content>, 124 m, 4.i.2004, light trap, loc#106, leg. K.A. Johanson (<named-content xmlns:xlink="http://www.w3.org/1999/xlink" content-type="dwc:institutional_code" xlink:type="simple">NHRS</named-content>); numerous males, females, Province Nord, Etnbl. thermal de la Crouen, along Riv. la Crouen, 30 m upstream road RM3, <named-content xmlns:xlink="http://www.w3.org/1999/xlink" content-type="dwc:verbatimCoordinates" xlink:type="simple">21°32.105'S, 165°53.319'E</named-content>, 15 m, 5.i.2004, Malaise trap, loc#110, leg. K.A. Johanson (<named-content xmlns:xlink="http://www.w3.org/1999/xlink" content-type="dwc:institutional_code" xlink:type="simple">NHRS</named-content>); 1 male, 5 females, Province Sud, Xwê Dachava Stream, Rembai Mtn, <named-content xmlns:xlink="http://www.w3.org/1999/xlink" content-type="dwc:verbatimCoordinates" xlink:type="simple">21°34.854'S, 165°49.478'E</named-content>, 317 m, 5–12.i.2004, Malaise trap, loc#108, leg. K.A. Johanson (<named-content xmlns:xlink="http://www.w3.org/1999/xlink" content-type="dwc:institutional_code" xlink:type="simple">NHRS</named-content>); 11 males, Province Sud, Col d’Amieu, Xwé Ko River, on road to St. Forestière, <named-content xmlns:xlink="http://www.w3.org/1999/xlink" content-type="dwc:verbatimCoordinates" xlink:type="simple">21°35.612'S, 165° 48.241'E</named-content>, 368 m, 8.i.2004, light trap, loc#114, leg. K.A. Johanson (<named-content xmlns:xlink="http://www.w3.org/1999/xlink" content-type="dwc:institutional_code" xlink:type="simple">NHRS</named-content>); numerous males, females, Province Sud, Sarraméa, Xwê Wya River, <named-content xmlns:xlink="http://www.w3.org/1999/xlink" content-type="dwc:verbatimCoordinates" xlink:type="simple">21°38.318'S, 165°51.582'E</named-content>, 127 m, 17–18.i.2004, light trap, loc#121, leg. K.A. Johanson (<named-content xmlns:xlink="http://www.w3.org/1999/xlink" content-type="dwc:institutional_code" xlink:type="simple">NHRS</named-content>); 2 males, numerous females, Province Sud, artificial lake 2.6 km S summit of Mt Mè Tu Novia, about 400 m N Pocquereux River, 7.4 km E La Foa, <named-content xmlns:xlink="http://www.w3.org/1999/xlink" content-type="dwc:verbatimCoordinates" xlink:type="simple">21°43.859'S, 165°54.034'E</named-content>, 28 m, 19.i.2004, light trap, loc#123, leg. K.A. Johanson (<named-content xmlns:xlink="http://www.w3.org/1999/xlink" content-type="dwc:institutional_code" xlink:type="simple">NHRS</named-content>).</p></tp:treatment-sec><tp:treatment-sec sec-type="Remarks"><title>Remarks.</title><p>In New Caledonia <italic><tp:taxon-name><tp:taxon-name-part taxon-name-part-type="genus">Hydroptila</tp:taxon-name-part> <tp:taxon-name-part taxon-name-part-type="species">losida</tp:taxon-name-part></tp:taxon-name></italic> is abundant and widespread across the island (Fig. <xref ref-type="fig" rid="F14">112</xref>). A similar wide distribution is true of this species in eastern Australia where it is common throughout the wetter coastal regions, including the south-west and Tasmania, but not the far north of the continent.</p><fig id="F14" position="float" orientation="portrait"><label>Figures 110–113.</label><caption><p>Maps of New Caledonia, with collecting sites plotted for <tp:taxon-name><tp:taxon-name-part taxon-name-part-type="family">Hydroptilidae</tp:taxon-name-part></tp:taxon-name> species. <bold>110</bold> <italic><tp:taxon-name><tp:taxon-name-part taxon-name-part-type="genus">Oxyethira</tp:taxon-name-part> <tp:taxon-name-part taxon-name-part-type="species">incana</tp:taxon-name-part></tp:taxon-name></italic> <bold>111</bold> <italic><tp:taxon-name><tp:taxon-name-part taxon-name-part-type="genus">Oxyethira</tp:taxon-name-part> <tp:taxon-name-part taxon-name-part-type="species">macropennis</tp:taxon-name-part></tp:taxon-name></italic> sp. n. <bold>112</bold> <italic><tp:taxon-name><tp:taxon-name-part taxon-name-part-type="genus">Hydroptila</tp:taxon-name-part> <tp:taxon-name-part taxon-name-part-type="species">losida</tp:taxon-name-part></tp:taxon-name></italic> sp. n. <bold>113</bold> <italic><tp:taxon-name><tp:taxon-name-part taxon-name-part-type="genus">Hellyethira</tp:taxon-name-part> <tp:taxon-name-part taxon-name-part-type="species">malleoforma</tp:taxon-name-part></tp:taxon-name></italic>.</p></caption><graphic xmlns:xlink="http://www.w3.org/1999/xlink" xlink:href="zookeys-530-037-g014.jpg" position="float" orientation="portrait" xlink:type="simple" id="oo_62358.jpg"/></fig><!--PageBreak--></tp:treatment-sec><ref-list><ref id="B16"><mixed-citation xmlns:xlink="http://www.w3.org/1999/xlink" xlink:type="simple"><person-group><name name-style="western"><surname>Wells</surname><given-names>A</given-names></name></person-group> (<year>1978</year>) <article-title>[1979] A review of the Australian species of <italic><tp:taxon-name><tp:taxon-name-part taxon-name-part-type="genus">Hydroptila</tp:taxon-name-part></tp:taxon-name></italic> Dalman (<tp:taxon-name><tp:taxon-name-part taxon-name-part-type="order">Trichoptera</tp:taxon-name-part></tp:taxon-name>: <tp:taxon-name><tp:taxon-name-part taxon-name-part-type="family">Hydroptilidae</tp:taxon-name-part></tp:taxon-name>) with descriptions of new species.</article-title> <source>Australian Journal of Zoology</source> <volume>26</volume>: <fpage>745</fpage>–<lpage>762</lpage>. doi: <ext-link xlink:type="simple" ext-link-type="doi" xlink:href="10.1071/ZO9780745">10.1071/ZO9780745</ext-link> </mixed-citation></ref><ref id="B19"><mixed-citation xmlns:xlink="http://www.w3.org/1999/xlink" xlink:type="simple"><person-group><name name-style="western"><surname>Wells</surname><given-names>A</given-names></name></person-group> (<year>1995</year>) <article-title>New Caledonian <tp:taxon-name><tp:taxon-name-part taxon-name-part-type="family">Hydroptilidae</tp:taxon-name-part></tp:taxon-name> (<tp:taxon-name><tp:taxon-name-part taxon-name-part-type="order">Trichoptera</tp:taxon-name-part></tp:taxon-name>) with new records, descriptions of larvae and a new species.</article-title> <source>Aquatic Insects</source> <volume>17</volume>: <fpage>223</fpage>–<lpage>239</lpage>. doi: <ext-link xlink:type="simple" ext-link-type="doi" xlink:href="10.1080/01650429509361591">10.1080/01650429509361591</ext-link> </mixed-citation></ref></ref-list></tp:taxon-treatment>
